# Supplementary material for: 4-[(2-Fluoro­phen­yl)amino]-4-oxo­butanoic acid
Source: Acta Crystallogr Sect E Struct Rep Online. 2008 Aug 6;64(Pt 9):o1661. doi: 10.1107/S1600536808024082 (PMC2960699; doi:10.1107/S1600536808024082)
Supplement: Supplementary file 1 [file e-64-o1661-sup1.cif]

##############################################################################
###                                                                        ###
###        Electronic paper (Acta Crystallographica Section E)             ###
###                                                                        ###
##############################################################################
#                                                                            #
# This CIF contains the data in a paper accepted for publication in Acta     #
# Crystallographica Section E. It conforms to the requirements of Notes      #
# for Authors for Section E, and has been peer reviewed under the auspices   #
# of the IUCr Commission on Journals.                                        #
#                                                                            #
# Full details of the Crystallographic Information File format               #
# are given in the paper "The Crystallographic Information File (CIF):       #
# a New Standard Archive File for Crystallography" by S. R. Hall, F. H.      #
# Allen and I. D. Brown [Acta Cryst. (1991), A47, 655-685].                  #
#                                                                            #
# The current version of the core CIF dictionary is obtainable from          #
# ftp://ftp.iucr.org/pub/cif_core.dic. The current version number is 2.4.    #
#                                                                            #
# Software is freely available for graphical display of the structure(s) in  #
# this CIF.  For information consult the CIF home page http://www.iucr.org/  #
# cif/home.html                                                              #
#                                                                            #
# This file may be used for bona fide research purposes within the           #
# scientific community so long as proper attribution is given to the journal # 
# article from which it was obtained.                                        #
#                                                                            #
##############################################################################
                                             
data_global
_audit_creation_method     ?
_journal_date_recd_electronic     2008-07-15
_journal_date_accepted     2008-07-29
_journal_name_full     'Acta Crystallographica, Section E'
_journal_year     2008
_journal_volume     64
_journal_issue      9
_journal_page_first     o1661
_journal_page_last     o1661
_journal_paper_category     QO
_journal_coeditor_code     FJ2135
_publ_contact_author
;Muhammad Nawaz Tahir
University of Sargodha
Department of Physics
Sargodha
Pakistan
;
_publ_contact_author_email     'dmntahir_uos@yahoo.com'
_publ_contact_author_fax     '0092 48 32 22 121'
_publ_contact_author_phone     '0092 48 92 30 170'
_publ_section_title
;
4-[(2-Fluorophenyl)amino]-4-oxobutanoic acid
;
loop_
    _publ_author_name
    _publ_author_address
    'Shah, Farooq Ali'
;
Department of Chemistry
Quaid-i-Azam University
Islamabad 45320
Pakistan
;
    'Tahir, Muhammad Nawaz'
;
University of Sargodha
Department of Physics
Sargodha
Pakistan
;
    'Saqib Ali'
;
Department of Chemistry
Quaid-i-Azam University
Islamabad 45320
Pakistan
;
data_I
_audit_creation_method     SHELXL-97
_chemical_name_systematic
;
4-[(2-Fluorophenyl)amino]-4-oxobutanoic acid
;
_chemical_name_common     ?
_chemical_formula_moiety     'C10 H10 F N O3'
_chemical_formula_sum     'C10 H10 F N O3'
_chemical_formula_iupac     'C10 H10 F N O3'
_chemical_formula_weight     211.19
_chemical_melting_point     ?
_symmetry_cell_setting     monoclinic
_symmetry_space_group_name_H-M     'P 21/c'
_symmetry_space_group_name_Hall     '-P 2ybc'
loop_
    _symmetry_equiv_pos_site_id
    _symmetry_equiv_pos_as_xyz
    1 x,y,z
    2 -x,1/2+y,1/2-z
    3 -x,-y,-z
    4 x,1/2-y,1/2+z
_cell_length_a     4.8054(3)
_cell_length_b     19.0399(13)
_cell_length_c     11.0429(8)
_cell_angle_alpha     90.00
_cell_angle_beta     101.821(3)
_cell_angle_gamma     90.00
_cell_volume     988.94(12)
_cell_formula_units_Z     4
_cell_measurement_reflns_used     2550
_cell_measurement_theta_min     2.14
_cell_measurement_theta_max     28.67
_cell_measurement_temperature     296(2)
_exptl_crystal_description     needle
_exptl_crystal_colour     colorless
_exptl_crystal_size_max     0.25
_exptl_crystal_size_mid     0.15
_exptl_crystal_size_min     0.10
_exptl_crystal_density_diffrn     1.418
_exptl_crystal_density_meas     ?
_exptl_crystal_density_method     'not measured'
_exptl_crystal_F_000     440
_exptl_absorpt_coefficient_mu     0.117
_exptl_absorpt_correction_type     multi-scan
_exptl_absorpt_process_details     '(SADABS; Bruker, 2005)'
_exptl_absorpt_correction_T_min     0.975
_exptl_absorpt_correction_T_max     0.989
_exptl_special_details
;
;
_diffrn_ambient_temperature     296(2)
_diffrn_radiation_type     MoK\a
_diffrn_radiation_wavelength     0.71073
_diffrn_radiation_source     'fine-focus sealed tube'
_diffrn_radiation_monochromator     graphite
_diffrn_measurement_device_type     'Bruker Kappa APEXII CCD'
_diffrn_measurement_method     \w
_diffrn_detector_area_resol_mean     7.4
_diffrn_reflns_number     11668
_diffrn_reflns_av_R_equivalents     0.0382
_diffrn_reflns_av_sigmaI/netI     0.0452
_diffrn_reflns_theta_min     2.14
_diffrn_reflns_theta_max     28.67
_diffrn_reflns_theta_full     28.67
_diffrn_measured_fraction_theta_max     0.996
_diffrn_measured_fraction_theta_full     0.996
_diffrn_reflns_limit_h_min     -6
_diffrn_reflns_limit_h_max     5
_diffrn_reflns_limit_k_min     -25
_diffrn_reflns_limit_k_max     25
_diffrn_reflns_limit_l_min     -14
_diffrn_reflns_limit_l_max     14
_diffrn_standards_number     0
_diffrn_standards_interval_count     ?
_diffrn_standards_interval_time     ?
_diffrn_standards_decay_%     ?
_refine_special_details
;
Refinement of <i>F</i>^2^ against ALL reflections. The weighted <i>R</i>-factor
<i>wR</i> and goodness of fit <i>S</i> are based on <i>F</i>^2^, conventional
<i>R</i>-factors <i>R</i> are based on <i>F</i>, with <i>F</i> set to zero for
negative <i>F</i>^2^. The threshold expression of <i>F</i>^2^ >
\s(<i>F</i>^2^) is used only for calculating <i>R</i>-factors(gt) <i>etc</i>.
and is not relevant to the choice of reflections for refinement.
<i>R</i>-factors based on <i>F</i>^2^ are statistically about twice as large
as those based on <i>F</i>, and <i>R</i>- factors based on ALL data will be
even larger.
;
_reflns_number_total     2550
_reflns_number_gt     1366
_reflns_threshold_expression     I>2\s(I)
_refine_ls_structure_factor_coef     Fsqd
_refine_ls_matrix_type     full
_refine_ls_R_factor_all     0.1047
_refine_ls_R_factor_gt     0.0495
_refine_ls_wR_factor_gt     0.1206
_refine_ls_wR_factor_ref     0.1445
_refine_ls_goodness_of_fit_ref     1.006
_refine_ls_restrained_S_all     1.006
_refine_ls_number_reflns     2550
_refine_ls_number_parameters     142
_refine_ls_number_restraints     0
_refine_ls_hydrogen_treatment     mixed
_refine_ls_weighting_scheme     calc
_refine_ls_weighting_details
         'calc w=1/[\s^2^(Fo^2^)+(0.0685P)^2^+0.1019P] where P=(Fo^2^+2Fc^2^)/3'
_atom_sites_solution_hydrogens     geom
_atom_sites_solution_primary     direct
_atom_sites_solution_secondary     difmap
_refine_ls_shift/su_max     0.000
_refine_ls_shift/su_mean     0.000
_refine_diff_density_max     0.255
_refine_diff_density_min     -0.201
_refine_ls_extinction_method     none
_refine_ls_extinction_coef     ?
loop_
    _atom_type_symbol
    _atom_type_description
    _atom_type_scat_dispersion_real
    _atom_type_scat_dispersion_imag
    _atom_type_scat_source
    'C' 'C' 0.0033 0.0016
                         'International Tables Vol C Tables 4.2.6.8 and 6.1.1.4'
    'H' 'H' 0.0000 0.0000
                         'International Tables Vol C Tables 4.2.6.8 and 6.1.1.4'
    'F' 'F' 0.0171 0.0103
                         'International Tables Vol C Tables 4.2.6.8 and 6.1.1.4'
    'N' 'N' 0.0061 0.0033
                         'International Tables Vol C Tables 4.2.6.8 and 6.1.1.4'
    'O' 'O' 0.0106 0.0060
                         'International Tables Vol C Tables 4.2.6.8 and 6.1.1.4'
_computing_data_collection     'APEX2 (Bruker, 2007)'
_computing_cell_refinement     'APEX2 (Bruker, 2007)'
_computing_data_reduction     'SAINT (Bruker, 2007)'
_computing_structure_solution     'SHELXS97 (Sheldrick, 2008)'
_computing_structure_refinement     'SHELXL97 (Sheldrick, 2008)'
_computing_molecular_graphics
                  'ORTEP-3 for Windows (Farrugia, 1997) and PLATON (Spek, 2003)'
_computing_publication_material
                                'WinGX (Farrugia, 1999) and PLATON (Spek, 2003)'
loop_
    _atom_site_type_symbol
    _atom_site_label
    _atom_site_fract_x
    _atom_site_fract_y
    _atom_site_fract_z
    _atom_site_U_iso_or_equiv
    _atom_site_thermal_displace_type
    _atom_site_calc_flag
    _atom_site_refinement_flags
    _atom_site_occupancy
    F F1 1.0488(3) 0.33085(7) 0.62407(12) 0.0777(5) Uani . . 1.000
    O O1 0.0318(3) 0.56812(8) 0.11407(14) 0.0633(6) Uani . . 1.000
    O O2 0.2963(3) 0.47537(8) 0.09700(14) 0.0675(6) Uani . . 1.000
    O O3 0.2983(3) 0.42965(8) 0.37996(15) 0.0638(6) Uani . . 1.000
    N N1 0.7391(3) 0.38295(8) 0.40847(14) 0.0419(5) Uani . . 1.000
    C C1 0.2503(4) 0.52781(10) 0.15251(18) 0.0422(6) Uani . . 1.000
    C C2 0.4378(4) 0.55192(10) 0.26901(19) 0.0484(6) Uani . . 1.000
    C C3 0.6657(4) 0.49982(10) 0.32502(19) 0.0469(6) Uani . . 1.000
    C C4 0.5482(3) 0.43475(10) 0.37282(16) 0.0400(6) Uani . . 1.000
    C C5 0.6718(4) 0.31736(9) 0.45548(17) 0.0381(6) Uani . . 1.000
    C C6 0.8291(4) 0.29162(10) 0.56401(18) 0.0470(6) Uani . . 1.000
    C C7 0.7714(5) 0.22849(12) 0.6121(2) 0.0671(8) Uani . . 1.000
    C C8 0.5497(5) 0.18915(12) 0.5515(2) 0.0681(9) Uani . . 1.000
    C C9 0.3881(5) 0.21314(11) 0.4428(2) 0.0643(8) Uani . . 1.000
    C C10 0.4499(4) 0.27661(11) 0.39432(19) 0.0542(7) Uani . . 1.000
    H H1 -0.070(5) 0.5532(12) 0.046(2) 0.0759 Uiso . . 1.000
    H H1A 0.916(4) 0.3921(10) 0.4045(18) 0.0503 Uiso . . 1.000
    H H2A 0.32139 0.56196 0.32903 0.0581 Uiso . . 1.000
    H H2B 0.52867 0.59543 0.25277 0.0581 Uiso . . 1.000
    H H3A 0.77241 0.48655 0.26294 0.0563 Uiso . . 1.000
    H H3B 0.79632 0.52230 0.39250 0.0563 Uiso . . 1.000
    H H7 0.88285 0.21248 0.68592 0.0805 Uiso . . 1.000
    H H8 0.50824 0.14620 0.58383 0.0817 Uiso . . 1.000
    H H9 0.23582 0.18650 0.40136 0.0771 Uiso . . 1.000
    H H10 0.34085 0.29209 0.31962 0.0650 Uiso . . 1.000
loop_
    _atom_site_aniso_label
    _atom_site_aniso_U_11
    _atom_site_aniso_U_22
    _atom_site_aniso_U_33
    _atom_site_aniso_U_12
    _atom_site_aniso_U_13
    _atom_site_aniso_U_23
    F1 0.0646(8) 0.0765(9) 0.0763(9) -0.0227(7) -0.0221(7) 0.0104(7)
    O1 0.0610(10) 0.0615(10) 0.0597(10) 0.0270(8) -0.0055(7) -0.0027(7)
    O2 0.0655(10) 0.0638(10) 0.0645(10) 0.0308(8) -0.0073(8) -0.0113(8)
    O3 0.0265(7) 0.0653(10) 0.1013(12) 0.0009(6) 0.0170(7) 0.0277(8)
    N1 0.0247(7) 0.0430(9) 0.0571(10) -0.0037(7) 0.0065(7) 0.0100(7)
    C1 0.0396(10) 0.0384(11) 0.0494(11) 0.0076(9) 0.0113(9) 0.0120(9)
    C2 0.0434(10) 0.0409(10) 0.0591(12) -0.0036(9) 0.0060(9) 0.0057(9)
    C3 0.0335(9) 0.0497(11) 0.0552(12) -0.0062(8) 0.0034(9) 0.0103(9)
    C4 0.0278(8) 0.0474(11) 0.0433(10) -0.0045(8) 0.0038(7) 0.0057(8)
    C5 0.0311(9) 0.0373(10) 0.0465(10) -0.0036(8) 0.0094(8) 0.0014(8)
    C6 0.0396(10) 0.0451(11) 0.0525(11) -0.0081(9) 0.0007(9) 0.0020(9)
    C7 0.0680(15) 0.0628(15) 0.0654(14) -0.0041(13) 0.0018(12) 0.0211(12)
    C8 0.0742(16) 0.0465(12) 0.0866(18) -0.0138(12) 0.0233(14) 0.0113(12)
    C9 0.0606(13) 0.0506(13) 0.0804(16) -0.0227(11) 0.0114(12) -0.0102(12)
    C10 0.0496(12) 0.0540(13) 0.0551(12) -0.0146(10) 0.0014(9) 0.0000(10)
_geom_special_details
;
Bond distances, angles <i>etc</i>. have been calculated using the rounded
fractional coordinates. All su's are estimated from the variances of the
(full) variance-covariance matrix. The cell e.s.d.'s are taken into account in
the estimation of distances, angles and torsion angles
;
loop_
    _geom_bond_atom_site_label_1
    _geom_bond_atom_site_label_2
    _geom_bond_site_symmetry_1
    _geom_bond_site_symmetry_2
    _geom_bond_distance
    _geom_bond_publ_flag
    F1 C6 . . 1.351(2) no
    O1 C1 . . 1.300(2) no
    O2 C1 . . 1.215(2) no
    O3 C4 . . 1.223(2) no
    O1 H1 . . 0.86(2) no
    N1 C4 . . 1.350(2) no
    N1 C5 . . 1.415(2) no
    N1 H1A . . 0.88(2) no
    C1 C2 . . 1.484(3) no
    C2 C3 . . 1.513(3) no
    C3 C4 . . 1.502(3) no
    C5 C10 . . 1.378(3) no
    C5 C6 . . 1.370(3) no
    C6 C7 . . 1.365(3) no
    C7 C8 . . 1.361(3) no
    C8 C9 . . 1.368(3) no
    C9 C10 . . 1.379(3) no
    C2 H2A . . 0.9700 no
    C2 H2B . . 0.9700 no
    C3 H3A . . 0.9700 no
    C3 H3B . . 0.9700 no
    C7 H7 . . 0.9300 no
    C8 H8 . . 0.9300 no
    C9 H9 . . 0.9300 no
    C10 H10 . . 0.9300 no
loop_
    _geom_contact_atom_site_label_1
    _geom_contact_atom_site_label_2
    _geom_contact_distance
    _geom_contact_site_symmetry_1
    _geom_contact_site_symmetry_2
    _geom_contact_publ_flag
    F1 N1 2.723(2) . . no
    F1 C2 3.357(2) . 3_766 no
    F1 H1A 2.648(19) . . no
    F1 H2A 2.8200 . 3_666 no
    F1 H2B 2.6100 . 3_766 no
    O1 O2 2.664(2) . 3_565 no
    O1 C9 3.402(3) . 2_555 no
    O2 C1 3.396(2) . 3_565 no
    O2 C4 3.135(2) . . no
    O2 O1 2.664(2) . 3_565 no
    O3 C3 3.262(2) . 1_455 no
    O3 C1 3.101(3) . . no
    O3 N1 2.908(2) . 1_455 no
    O3 C10 3.000(3) . . no
    O1 H9 2.5800 . 2_555 no
    O1 H3A 2.7400 . 1_455 no
    O2 H8 2.5400 . 4_554 no
    O2 H1 1.81(2) . 3_565 no
    O2 H3A 2.6300 . . no
    O3 H1A 2.04(2) . 1_455 no
    O3 H2A 2.5900 . . no
    O3 H3A 2.8100 . 1_455 no
    O3 H10 2.7200 . . no
    O3 H3B 2.8000 . 3_666 no
    N1 F1 2.723(2) . . no
    N1 O3 2.908(2) . 1_655 no
    C1 O3 3.101(3) . . no
    C1 O2 3.396(2) . 3_565 no
    C2 F1 3.357(2) . 3_766 no
    C3 O3 3.262(2) . 1_655 no
    C4 O2 3.135(2) . . no
    C6 C9 3.566(3) . 1_655 no
    C9 O1 3.402(3) . 2_545 no
    C9 C6 3.566(3) . 1_455 no
    C10 O3 3.000(3) . . no
    C1 H1 2.68(2) . 3_565 no
    C1 H3A 2.9200 . 1_455 no
    C4 H10 2.9100 . . no
    H1 O2 1.81(2) . 3_565 no
    H1 C1 2.68(2) . 3_565 no
    H1 H1 2.42(3) . 3_565 no
    H1A F1 2.648(19) . . no
    H1A O3 2.04(2) . 1_655 no
    H1A H3A 2.3900 . . no
    H1A H3B 2.5400 . . no
    H2A O3 2.5900 . . no
    H2A F1 2.8200 . 3_666 no
    H2B F1 2.6100 . 3_766 no
    H3A O1 2.7400 . 1_655 no
    H3A O2 2.6300 . . no
    H3A O3 2.8100 . 1_655 no
    H3A C1 2.9200 . 1_655 no
    H3A H1A 2.3900 . . no
    H3B H1A 2.5400 . . no
    H3B O3 2.8000 . 3_666 no
    H7 H10 2.3900 . 4_655 no
    H8 O2 2.5400 . 4_555 no
    H9 O1 2.5800 . 2_545 no
    H10 O3 2.7200 . . no
    H10 C4 2.9100 . . no
    H10 H7 2.3900 . 4_454 no
loop_
    _geom_angle_atom_site_label_1
    _geom_angle_atom_site_label_2
    _geom_angle_atom_site_label_3
    _geom_angle_site_symmetry_1
    _geom_angle_site_symmetry_2
    _geom_angle_site_symmetry_3
    _geom_angle
    _geom_angle_publ_flag
    C1 O1 H1 . . . 111.6(16) no
    C4 N1 C5 . . . 124.00(15) no
    C4 N1 H1A . . . 116.6(13) no
    C5 N1 H1A . . . 119.3(13) no
    O1 C1 O2 . . . 122.59(18) no
    O1 C1 C2 . . . 114.01(17) no
    O2 C1 C2 . . . 123.40(18) no
    C1 C2 C3 . . . 114.31(16) no
    C2 C3 C4 . . . 113.08(16) no
    N1 C4 C3 . . . 115.05(14) no
    O3 C4 C3 . . . 122.21(17) no
    O3 C4 N1 . . . 122.74(17) no
    N1 C5 C6 . . . 120.67(17) no
    N1 C5 C10 . . . 121.94(17) no
    C6 C5 C10 . . . 117.39(17) no
    C5 C6 C7 . . . 122.39(19) no
    F1 C6 C5 . . . 117.86(17) no
    F1 C6 C7 . . . 119.76(18) no
    C6 C7 C8 . . . 119.6(2) no
    C7 C8 C9 . . . 119.6(2) no
    C8 C9 C10 . . . 120.3(2) no
    C5 C10 C9 . . . 120.65(19) no
    C1 C2 H2A . . . 109.00 no
    C1 C2 H2B . . . 109.00 no
    C3 C2 H2A . . . 109.00 no
    C3 C2 H2B . . . 109.00 no
    H2A C2 H2B . . . 108.00 no
    C2 C3 H3A . . . 109.00 no
    C2 C3 H3B . . . 109.00 no
    C4 C3 H3A . . . 109.00 no
    C4 C3 H3B . . . 109.00 no
    H3A C3 H3B . . . 108.00 no
    C6 C7 H7 . . . 120.00 no
    C8 C7 H7 . . . 120.00 no
    C7 C8 H8 . . . 120.00 no
    C9 C8 H8 . . . 120.00 no
    C8 C9 H9 . . . 120.00 no
    C10 C9 H9 . . . 120.00 no
    C5 C10 H10 . . . 120.00 no
    C9 C10 H10 . . . 120.00 no
loop_
    _geom_torsion_atom_site_label_1
    _geom_torsion_atom_site_label_2
    _geom_torsion_atom_site_label_3
    _geom_torsion_atom_site_label_4
    _geom_torsion_site_symmetry_1
    _geom_torsion_site_symmetry_2
    _geom_torsion_site_symmetry_3
    _geom_torsion_site_symmetry_4
    _geom_torsion
    _geom_torsion_publ_flag
    C5 N1 C4 O3 . . . . 1.1(3) no
    C5 N1 C4 C3 . . . . -179.64(16) no
    C4 N1 C5 C6 . . . . -129.3(2) no
    C4 N1 C5 C10 . . . . 51.4(3) no
    O1 C1 C2 C3 . . . . 170.92(17) no
    O2 C1 C2 C3 . . . . -9.5(3) no
    C1 C2 C3 C4 . . . . -67.8(2) no
    C2 C3 C4 O3 . . . . -9.2(3) no
    C2 C3 C4 N1 . . . . 171.57(16) no
    N1 C5 C6 F1 . . . . 0.1(3) no
    N1 C5 C6 C7 . . . . -179.78(19) no
    C10 C5 C6 F1 . . . . 179.37(17) no
    C10 C5 C6 C7 . . . . -0.5(3) no
    N1 C5 C10 C9 . . . . -179.55(19) no
    C6 C5 C10 C9 . . . . 1.2(3) no
    F1 C6 C7 C8 . . . . 179.9(2) no
    C5 C6 C7 C8 . . . . -0.3(3) no
    C6 C7 C8 C9 . . . . 0.3(4) no
    C7 C8 C9 C10 . . . . 0.4(4) no
    C8 C9 C10 C5 . . . . -1.1(3) no
loop_
    _geom_hbond_atom_site_label_D
    _geom_hbond_atom_site_label_H
    _geom_hbond_atom_site_label_A
    _geom_hbond_site_symmetry_A
    _geom_hbond_distance_DH
    _geom_hbond_distance_HA
    _geom_hbond_distance_DA
    _geom_hbond_angle_DHA
    _geom_hbond_publ_flag
    O1 H1 O2 3_565 0.86(2) 1.81(2) 2.664(2) 178(2) yes
    N1 H1A O3 1_655 0.88(2) 2.04(2) 2.908(2) 169.7(18) yes
    C8 H8 O2 4_555 0.93 2.54 3.435(3) 160 yes
    C9 H9 O1 2_545 0.93 2.58 3.402(3) 147 yes
    C2 H2B F1 3_766 0.97 2.61 3.357(2) 134 yes
    C2 H2A F1 3_666 0.97 2.82 3.602(2) 138 yes
