# Supplementary material for: 4-[(2-Fluoro­phen­yl)amino]-4-oxo­butanoic acid
Source: Acta Crystallogr Sect E Struct Rep Online. 2008 Aug 6;64(Pt 9):o1661. doi: 10.1107/S1600536808024082 (PMC2960699; doi:10.1107/S1600536808024082)
Supplement: Supplementary file 2 [file e-64-o1661-Isup2.hkl]

#
# h,k,l, Fc-squared, Fo-squared, sigma(Fo-squared) and status flag
#
data_I
_shelx_title ' LFN1_0m in P2(1)/c'
_shelx_refln_list_code          4
_shelx_F_calc_maximum      117.84
_exptl_crystal_F_000       440.00
_reflns_d_resolution_high  0.7407
 
loop_
 _symmetry_equiv_pos_as_xyz
 'x, y, z'
 '-x, y+1/2, -z+1/2'
 '-x, -y, -z'
 'x, -y-1/2, z-1/2'
 
_cell_length_a     4.8054
_cell_length_b    19.0399
_cell_length_c    11.0429
_cell_angle_alpha  90.000
_cell_angle_beta  101.821
_cell_angle_gamma  90.000
 
_shelx_F_squared_multiplier     1.000
 
loop_
 _refln_index_h
 _refln_index_k
 _refln_index_l
 _refln_F_squared_calc
 _refln_F_squared_meas
 _refln_F_squared_sigma
 _refln_observed_status
   1   0   0     3103.26     2885.49     57.78 o
   2   0   0      323.13      376.46      9.51 o
   3   0   0      728.02      777.10     25.84 o
   4   0   0      308.27      324.99     14.37 o
   5   0   0       35.18       37.42      2.78 o
   6   0   0        0.32        5.10      3.84 o
   1   1   0     1468.03     1324.45     22.20 o
   2   1   0       80.74       95.88      3.18 o
   3   1   0      241.03      246.72      7.81 o
   4   1   0       54.94       54.94      4.07 o
   5   1   0        0.00       -1.01      1.93 o
   6   1   0        0.82       -0.24      1.92 o
   0   2   0      451.28      264.03      8.75 o
   1   2   0       48.46       47.77      1.66 o
   2   2   0      540.74      529.41      7.66 o
   3   2   0      514.90      533.84      8.13 o
   4   2   0      100.63      104.68      3.74 o
   5   2   0       48.61       43.46      4.01 o
   6   2   0        1.78        2.40      2.52 o
   1   3   0       61.98       67.95      1.40 o
   2   3   0      173.00      197.32      3.36 o
   3   3   0      672.76      696.88      9.29 o
   4   3   0       95.36       91.88      3.46 o
   5   3   0      160.45      154.55      6.99 o
   6   3   0        0.21        0.63      4.22 o
   0   4   0     4497.49     4189.13     43.69 o
   1   4   0     1434.37     1337.94     13.80 o
   2   4   0      441.91      440.56      8.25 o
   3   4   0        5.49        6.77      1.75 o
   4   4   0       24.27       26.94      2.55 o
   5   4   0        1.96        1.03      2.84 o
   6   4   0       11.72       14.52      5.70 o
   1   5   0      148.68      151.19      2.32 o
   2   5   0      756.41      820.22     11.80 o
   3   5   0      339.82      307.18      5.37 o
   4   5   0      106.11      108.80      3.66 o
   5   5   0       59.94       54.14      7.41 o
   6   5   0        6.23        3.28      5.34 o
   0   6   0        5.03        2.99      0.85 o
   1   6   0       60.46       51.82      1.42 o
   2   6   0       48.34       62.54      2.27 o
   3   6   0      135.17      150.53      3.67 o
   4   6   0       50.47       48.96      4.12 o
   5   6   0        0.03       -3.31      4.22 o
   6   6   0       13.54       22.10      6.99 o
   1   7   0      156.77      183.99      2.52 o
   2   7   0      465.07      512.12      6.30 o
   3   7   0       66.52       73.31      4.12 o
   4   7   0      119.31      127.47      7.23 o
   5   7   0        8.08        1.09      4.85 o
   6   7   0        2.71       12.54      6.67 o
   0   8   0     3616.55     3571.41     41.16 o
   1   8   0        3.81        7.19      0.77 o
   2   8   0     1113.33     1175.62     12.22 o
   3   8   0        6.06        5.43      1.24 o
   4   8   0        0.02       -0.03      2.12 o
   5   8   0        0.07        0.25      4.89 o
   6   8   0        2.12       -0.42      6.10 o
   1   9   0        0.00        0.30      0.70 o
   2   9   0        0.06        0.22      0.86 o
   3   9   0      108.63      121.68      3.48 o
   4   9   0        0.45       -0.41      1.40 o
   5   9   0       11.05       11.84      2.19 o
   0  10   0      112.51      152.86      3.74 o
   1  10   0      137.80      136.33      2.38 o
   2  10   0      299.30      327.04      7.19 o
   3  10   0        0.04        0.62      1.86 o
   4  10   0       83.08       87.64      4.56 o
   5  10   0        1.62        1.86      2.15 o
   1  11   0      200.87      194.74      3.28 o
   2  11   0      198.93      169.88      3.78 o
   3  11   0      342.73      342.54      7.31 o
   4  11   0       28.30       33.75      3.06 o
   5  11   0        0.04        3.18      2.60 o
   0  12   0       36.38       46.60      2.47 o
   1  12   0      172.09      171.95      3.21 o
   2  12   0       95.78      103.76      2.93 o
   3  12   0      209.13      214.67      7.57 o
   4  12   0       14.12       11.30      2.50 o
   5  12   0       18.12       21.31      4.49 o
   1  13   0        3.21        2.78      1.14 o
   2  13   0      118.07      132.81      3.60 o
   3  13   0       28.51       27.30      3.65 o
   4  13   0        8.56       18.36      4.11 o
   5  13   0        6.76       17.89      5.98 o
   0  14   0      107.47       93.30      3.81 o
   1  14   0       19.88       23.73      1.77 o
   2  14   0       66.56       67.61      3.42 o
   3  14   0        0.01       -2.43      2.43 o
   4  14   0       25.11       23.31      4.87 o
   5  14   0        8.83       11.39      5.69 o
   1  15   0      158.89      149.39      4.30 o
   2  15   0      549.25      530.79     12.22 o
   3  15   0        6.37       14.02      3.69 o
   4  15   0        0.36        1.84      3.62 o
   5  15   0        2.58        5.27      4.65 o
   0  16   0       77.02       68.82      4.15 o
   1  16   0       42.36       40.52      2.36 o
   2  16   0       26.50       33.09      3.73 o
   3  16   0       29.49       23.48      4.51 o
   4  16   0        0.20        3.48      4.39 o
   1  17   0        0.06       -0.15      1.69 o
   2  17   0        2.04        2.57      2.63 o
   3  17   0       47.25       46.46      5.31 o
   4  17   0        2.07       -1.31      4.25 o
   0  18   0       95.14       97.79      5.90 o
   1  18   0        2.35        2.14      3.35 o
   2  18   0       44.08       41.34      5.08 o
   3  18   0        4.88        4.04      3.70 o
   4  18   0        1.36        3.53      4.95 o
   1  19   0        0.35        1.75      2.37 o
   2  19   0        3.99       -1.88      3.85 o
   3  19   0        8.30       12.16      4.25 o
   4  19   0        3.16        5.08      5.48 o
   0  20   0      114.67      110.70      6.60 o
   1  20   0        4.55        1.97      2.45 o
   2  20   0       35.91       24.31      8.19 o
   3  20   0       13.16       12.81      5.42 o
   1  21   0        0.64        4.43      2.60 o
   2  21   0        3.71        2.63      4.46 o
   3  21   0        2.70        4.38      5.16 o
   0  22   0       13.32       12.91      6.00 o
   1  22   0       19.09       13.86      4.31 o
   2  22   0        5.00        3.27      4.94 o
   3  22   0        0.07       -0.91      4.95 o
   1  23   0        0.06       -0.14      2.87 o
   2  23   0       22.67       37.10      7.11 o
   0  24   0       11.82        7.98      5.59 o
   1  24   0        9.61       19.05      4.10 o
   2  24   0        0.78       -4.57      4.85 o
   1  25   0        3.77        0.87      3.33 o
  -6   1   1        7.10        6.02      1.89 o
  -5   1   1       69.74       66.28      7.05 o
  -4   1   1        8.08        9.05      2.73 o
  -3   1   1       83.87       88.61      3.94 o
  -2   1   1       30.65       41.73      2.21 o
  -1   1   1     1452.57     1407.06     16.78 o
   0   1   1      409.25      222.01     31.33 o
   1   1   1        6.21        1.51      0.76 o
   2   1   1      214.25      227.15      4.06 o
   3   1   1       44.05       46.14      1.84 o
   4   1   1        0.49       -0.81      1.14 o
   5   1   1        1.46        2.75      1.49 o
   6   1   1        0.02       -0.55      2.89 o
  -6   2   1        0.56       -3.59      3.59 o
  -5   2   1       15.02       10.24      2.47 o
  -4   2   1       71.34       63.42      2.51 o
  -3   2   1      101.26      111.21      2.77 o
  -2   2   1      378.38      380.41      6.00 o
  -1   2   1     3501.74     3148.90     33.43 o
   0   2   1        1.31        7.97      0.37 o
   1   2   1      370.69      367.49      3.86 o
   2   2   1     1790.83     1858.80     21.65 o
   3   2   1      136.46      132.68      4.40 o
   4   2   1        8.05        5.59      1.41 o
   5   2   1       56.89       57.38      2.66 o
   6   2   1        3.66        2.64      3.09 o
  -6   3   1        0.01        0.70      4.75 o
  -5   3   1       34.05       29.48      3.48 o
  -4   3   1      112.35      124.16      4.20 o
  -3   3   1       98.42      100.38      2.91 o
  -2   3   1      221.92      250.41      4.65 o
  -1   3   1     6097.94     5363.22     49.62 o
   0   3   1     2486.82     2343.97     16.92 o
   1   3   1       80.91       71.98      1.47 o
   2   3   1      248.24      298.47      5.45 o
   3   3   1      214.45      228.39      4.41 o
   4   3   1        0.59       -0.34      1.29 o
   5   3   1       87.33       95.42      4.13 o
   6   3   1        0.41        1.01      2.17 o
  -6   4   1        8.63        5.96      4.88 o
  -5   4   1      200.56      216.06      8.60 o
  -4   4   1       91.12       86.87      5.07 o
  -3   4   1       55.31       60.12      2.17 o
  -2   4   1      320.58      328.11      5.22 o
  -1   4   1      989.62      966.26      8.30 o
   0   4   1       26.32       26.22      0.75 o
   1   4   1       54.37       65.58      1.61 o
   2   4   1       98.47      108.34      3.05 o
   3   4   1      251.67      254.02      4.94 o
   4   4   1       83.69       91.53      6.41 o
   5   4   1       24.49       32.33      6.08 o
   6   4   1        0.25        1.53      2.01 o
  -6   5   1       62.05       51.65      8.02 o
  -5   5   1        9.60        7.92      4.83 o
  -4   5   1        0.94        0.81      1.41 o
  -3   5   1       43.23       46.08      2.64 o
  -2   5   1      350.61      357.35      8.26 o
  -1   5   1     2194.26     2093.36     18.96 o
   0   5   1      544.07      552.45      4.84 o
   1   5   1      749.26      727.05      7.56 o
   2   5   1      444.79      421.12      5.98 o
   3   5   1       72.02       84.12      3.26 o
   4   5   1      341.99      338.66      7.50 o
   5   5   1       30.00       29.50      6.39 o
   6   5   1       16.57       12.22      2.57 o
  -6   6   1        2.18        0.91      5.16 o
  -5   6   1       25.38       15.86      5.35 o
  -4   6   1        1.21        0.96      1.58 o
  -3   6   1       51.37       54.46      2.36 o
  -2   6   1       13.81       11.37      0.92 o
  -1   6   1      138.77      135.54      2.21 o
   0   6   1      109.55       81.08      1.51 o
   1   6   1      275.68      269.40      3.79 o
   2   6   1       38.68       39.96      1.47 o
   3   6   1       67.27       66.52      3.00 o
   4   6   1        9.48        7.53      2.42 o
   5   6   1      135.71      119.18     10.73 o
   6   6   1       11.31        7.48      2.34 o
  -6   7   1        7.03       11.70      6.59 o
  -5   7   1       16.24       15.77      5.97 o
  -4   7   1       79.40       90.48      3.80 o
  -3   7   1      112.15      126.81      3.61 o
  -2   7   1       68.08       67.03      1.71 o
  -1   7   1     2162.44     2192.18     17.47 o
   0   7   1        0.47        1.33      0.67 o
   1   7   1       35.17       29.95      0.98 o
   2   7   1      294.70      323.88      4.23 o
   3   7   1       51.87       47.64      3.22 o
   4   7   1       31.80       31.71      2.67 o
   5   7   1       22.15       23.64      3.31 o
   6   7   1        0.84        1.12      2.91 o
  -6   8   1       24.98       28.45      8.40 o
  -5   8   1        1.93        5.10      4.97 o
  -4   8   1      120.11      111.42      4.84 o
  -3   8   1       12.94       11.07      1.21 o
  -2   8   1       32.54       34.90      1.73 o
  -1   8   1        2.35        1.60      0.67 o
   0   8   1      824.33      791.49      7.55 o
   1   8   1        0.20        0.83      0.68 o
   2   8   1      142.51      151.98      2.81 o
   3   8   1       10.92       11.75      1.52 o
   4   8   1       15.87       14.88      1.99 o
   5   8   1        0.43        0.39      2.82 o
  -6   9   1        2.73        8.04      6.97 o
  -5   9   1        2.40        2.94      5.13 o
  -4   9   1       65.23       65.26      3.41 o
  -3   9   1      321.21      328.10      6.03 o
  -2   9   1      111.36      105.92      3.78 o
  -1   9   1      781.80      831.67      7.61 o
   0   9   1       41.45       38.56      1.39 o
   1   9   1      159.06      172.77      2.68 o
   2   9   1      113.26      102.72      2.44 o
   3   9   1        2.78        1.64      1.32 o
   4   9   1        0.01        0.05      1.65 o
   5   9   1        3.60        6.16      2.37 o
  -5  10   1        0.01        1.58      2.05 o
  -4  10   1       44.45       50.54      3.56 o
  -3  10   1        4.13        1.96      1.43 o
  -2  10   1       25.69       18.89      1.44 o
  -1  10   1        0.43        2.09      0.83 o
   0  10   1      257.18      271.37      3.68 o
   1  10   1     1133.60     1128.36     10.85 o
   2  10   1      156.52      171.36      3.65 o
   3  10   1       11.05        8.34      1.80 o
   4  10   1      153.15      155.51      5.51 o
   5  10   1        3.11       -0.60      3.72 o
  -5  11   1        0.27        1.07      2.15 o
  -4  11   1        2.18        2.67      1.82 o
  -3  11   1      396.07      423.59      8.44 o
  -2  11   1      446.43      453.11      6.33 o
  -1  11   1      388.05      365.55      4.67 o
   0  11   1      155.89      172.44      2.96 o
   1  11   1        0.21       -0.37      0.96 o
   2  11   1       18.25       17.33      1.52 o
   3  11   1       33.98       31.66      2.81 o
   4  11   1        1.30        4.37      2.12 o
   5  11   1        3.86        8.68      3.75 o
  -5  12   1        3.82        9.92      3.91 o
  -4  12   1      133.15      133.65      6.54 o
  -3  12   1      324.71      313.57      7.27 o
  -2  12   1      108.59       95.70      2.80 o
  -1  12   1      157.67      168.87      3.06 o
   0  12   1        0.01        0.58      0.94 o
   1  12   1      440.32      452.73      6.10 o
   2  12   1        0.11        1.05      1.20 o
   3  12   1        3.69        2.57      1.81 o
   4  12   1       42.50       40.94      8.75 o
   5  12   1        0.09        4.05      3.68 o
  -5  13   1        3.70       13.65      4.23 o
  -4  13   1        2.02       -3.35      5.07 o
  -3  13   1       15.32       15.40      2.44 o
  -2  13   1       31.57       31.80      2.12 o
  -1  13   1       95.17       87.47      2.38 o
   0  13   1       11.92        9.26      1.23 o
   1  13   1      229.92      256.16      4.97 o
   2  13   1      111.15      103.60      3.54 o
   3  13   1        1.36        1.37      1.96 o
   4  13   1       17.20       20.55      4.73 o
   5  13   1        0.03        2.82      8.33 o
  -5  14   1       26.15       45.63      6.24 o
  -4  14   1       23.71       21.94      4.73 o
  -3  14   1        8.30        7.70      2.54 o
  -2  14   1       32.16       34.58      2.71 o
  -1  14   1       16.12       15.59      1.47 o
   0  14   1        5.42        0.77      1.28 o
   1  14   1      229.67      224.17      4.50 o
   2  14   1        8.38       10.31      3.36 o
   3  14   1        0.01       -1.05      2.23 o
   4  14   1        2.28       -2.54      3.46 o
   5  14   1       11.48       20.99      5.14 o
  -5  15   1        0.72        0.02      3.94 o
  -4  15   1        2.58        6.30      5.64 o
  -3  15   1        4.27        5.46      2.69 o
  -2  15   1      625.73      629.24     15.79 o
  -1  15   1       21.00       24.90      1.93 o
   0  15   1       28.63       30.95      2.41 o
   1  15   1       61.79       63.42      2.80 o
   2  15   1      124.93      130.59      6.96 o
   3  15   1        0.31       -0.12      2.35 o
   4  15   1       11.73       19.29      5.16 o
   5  15   1        6.92        3.02      6.53 o
  -5  16   1        0.14       -1.02      4.31 o
  -4  16   1       11.70       12.60      6.49 o
  -3  16   1        1.01        1.40      2.59 o
  -2  16   1       10.51       18.16      3.15 o
  -1  16   1       11.92       15.45      2.29 o
   0  16   1        7.22        5.38      1.77 o
   1  16   1       11.79       10.36      1.77 o
   2  16   1       36.10       30.89      3.65 o
   3  16   1       45.15       53.40      5.01 o
   4  16   1       25.85       33.03      6.19 o
  -4  17   1       31.66       34.92      6.54 o
  -3  17   1        0.17       -1.19      3.10 o
  -2  17   1       18.14       22.03      3.94 o
  -1  17   1       12.17       13.50      2.13 o
   0  17   1      206.62      197.86      5.53 o
   1  17   1      425.08      402.61      7.59 o
   2  17   1       22.29       24.73      3.59 o
   3  17   1       95.16      109.82      7.59 o
   4  17   1        0.54        4.16      4.91 o
  -4  18   1        1.40        2.39      4.68 o
  -3  18   1        4.73        0.72      3.48 o
  -2  18   1        2.70        0.79      3.11 o
  -1  18   1       28.60       25.18      3.09 o
   0  18   1       86.05       83.23      4.22 o
   1  18   1      101.15      114.45      5.08 o
   2  18   1       64.26       50.56      5.33 o
   3  18   1        8.55        6.61      4.09 o
   4  18   1       10.85       13.81     11.63 o
  -4  19   1       50.59       67.38      8.60 o
  -3  19   1       45.77       36.03      7.73 o
  -2  19   1        6.87        2.11      4.01 o
  -1  19   1       29.76       38.03      4.12 o
   0  19   1       40.59       50.57      3.73 o
   1  19   1        2.76        4.89      2.48 o
   2  19   1        1.85       -0.64      4.37 o
   3  19   1        0.56        4.15      4.60 o
   4  19   1        4.45        6.52      5.43 o
  -4  20   1       22.16       25.30      9.39 o
  -3  20   1        5.25       -2.41      4.44 o
  -2  20   1        3.30        9.28      4.48 o
  -1  20   1       41.16       43.22      3.90 o
   0  20   1        1.87        2.91      2.46 o
   1  20   1        0.62        0.07      2.40 o
   2  20   1       11.26       11.19      5.08 o
   3  20   1        0.72        2.81      4.59 o
  -3  21   1        1.96        6.10      5.38 o
  -2  21   1        3.13       10.84      5.00 o
  -1  21   1       18.65       25.17      3.47 o
   0  21   1        1.85       -0.93      2.75 o
   1  21   1       15.00       15.08      3.08 o
   2  21   1        1.42        5.44      4.56 o
   3  21   1       44.62       56.65      8.43 o
  -3  22   1        0.52        6.50      5.51 o
  -2  22   1        0.80       -2.00      4.61 o
  -1  22   1        4.95        5.92      2.80 o
   0  22   1        0.89        0.90      4.93 o
   1  22   1        0.24        2.02      2.61 o
   2  22   1        0.06        4.30      4.95 o
   3  22   1        0.77        3.85      5.73 o
  -2  23   1        0.24       11.53      5.68 o
  -1  23   1       13.60       17.72      3.75 o
   0  23   1        8.15        9.87      3.46 o
   1  23   1        1.80        2.14      3.04 o
   2  23   1        1.02        5.03      5.09 o
  -2  24   1        0.12        0.38      5.34 o
  -1  24   1        1.86        5.40      8.72 o
   0  24   1        3.33        5.70      3.89 o
   1  24   1        8.04        5.24      3.47 o
   2  24   1        2.25        8.39      5.63 o
  -1  25   1        7.82        9.58      3.82 o
   0  25   1        0.96        2.14      3.85 o
   1  25   1        0.01        5.10      4.45 o
  -6   0   2        9.67       13.47      3.19 o
  -4   0   2      259.71      261.78     14.31 o
  -3   0   2        3.58        3.25      2.30 o
  -2   0   2        0.17       -1.42      3.74 o
  -1   0   2      515.39      453.60      5.44 o
   0   0   2     2613.96     2459.65     24.59 o
   1   0   2      633.74      560.74      7.06 o
   2   0   2      307.80      304.56      6.11 o
   3   0   2        4.12        1.24      1.54 o
   4   0   2      310.66      335.24     14.91 o
   5   0   2       70.48       72.85      4.94 o
   6   0   2        0.52       -3.90      4.71 o
  -6   1   2        0.88        0.22      1.86 o
  -5   1   2        6.79        3.97      2.52 o
  -4   1   2        0.23        0.79      1.23 o
  -3   1   2      360.65      385.94      8.45 o
  -2   1   2      108.82      110.60      2.76 o
  -1   1   2     4405.16     4213.63     32.49 o
   0   1   2      216.09      247.26      2.35 o
   1   1   2      723.50      663.14      6.36 o
   2   1   2        1.04        0.80      0.61 o
   3   1   2        8.70       11.31      1.00 o
   4   1   2       11.58       13.20      2.15 o
   5   1   2       34.78       30.16      2.59 o
   6   1   2        3.24        1.66      3.40 o
  -6   2   2        2.42       12.04      4.63 o
  -5   2   2       13.74        7.57      2.37 o
  -4   2   2       64.37       66.34      3.62 o
  -3   2   2        1.97        1.30      1.01 o
  -2   2   2      291.29      307.85      5.03 o
  -1   2   2    12608.32    11069.19     84.06 o
   0   2   2     5129.24     4526.35     31.27 o
   1   2   2      907.23      914.74      8.20 o
   2   2   2      188.74      175.85      3.39 o
   3   2   2       29.07       29.41      1.40 o
   4   2   2      165.21      169.55      5.37 o
   5   2   2       32.55       29.97      3.51 o
   6   2   2        0.50       -0.02      5.86 o
  -6   3   2       10.53        7.46      4.73 o
  -5   3   2       18.08       14.54      2.97 o
  -4   3   2      107.89      114.53      4.32 o
  -3   3   2       30.23       32.59      1.91 o
  -2   3   2      318.13      341.69      6.10 o
  -1   3   2     2121.70     2060.79     15.13 o
   0   3   2     6157.77     5598.31     39.82 o
   1   3   2      327.79      322.71      3.85 o
   2   3   2      137.58      133.47      3.19 o
   3   3   2       11.95       12.10      1.17 o
   4   3   2      217.75      211.12      5.17 o
   5   3   2        4.84        5.82      2.18 o
   6   3   2        0.14       -0.18      3.32 o
  -6   4   2        0.40       -2.16      4.06 o
  -5   4   2       22.47       22.18      3.62 o
  -4   4   2       25.57       28.72      2.30 o
  -3   4   2      175.64      169.64      4.29 o
  -2   4   2       74.61       81.98      2.79 o
  -1   4   2       26.77       19.67      0.85 o
   0   4   2       31.23       26.95      0.84 o
   1   4   2       25.55       25.63      1.33 o
   2   4   2      399.20      418.65      5.44 o
   3   4   2       20.22       19.93      1.55 o
   4   4   2       83.75       91.06      3.36 o
   5   4   2       60.83       62.23      3.70 o
   6   4   2        1.66        0.60      4.04 o
  -6   5   2        2.89        4.65      5.08 o
  -5   5   2        3.19        3.34      3.97 o
  -4   5   2       28.32       27.87      2.39 o
  -3   5   2      149.81      150.26      4.18 o
  -2   5   2      473.44      462.95      5.87 o
  -1   5   2     1295.00     1250.10     10.70 o
   0   5   2     2533.34     2316.12     17.10 o
   1   5   2      205.22      251.98      3.91 o
   2   5   2     3083.18     3278.81     37.83 o
   3   5   2       41.55       44.40      1.73 o
   4   5   2       38.77       32.10      2.35 o
   5   5   2        9.81        9.02      2.38 o
  -6   6   2        0.39       -4.47      4.47 o
  -5   6   2       19.88       25.29      5.79 o
  -4   6   2      177.15      190.87      5.43 o
  -3   6   2      159.93      157.90      5.86 o
  -2   6   2       78.89       84.23      1.99 o
  -1   6   2     1142.58     1109.49      9.37 o
   0   6   2       75.05       81.57      1.67 o
   1   6   2     3572.62     3624.73     32.06 o
   2   6   2      279.63      309.22      4.30 o
   3   6   2       57.04       51.65      2.24 o
   4   6   2      189.06      187.18      5.72 o
   5   6   2        9.27        7.42      2.35 o
  -6   7   2        0.66       -1.38      5.14 o
  -5   7   2       57.58       62.71      8.06 o
  -4   7   2       10.88        7.87      2.09 o
  -3   7   2       35.00       35.02      2.42 o
  -2   7   2       20.36       16.40      1.33 o
  -1   7   2       12.19       11.24      0.81 o
   0   7   2     1038.95      997.67      9.56 o
   1   7   2      212.83      196.77      2.73 o
   2   7   2       70.91       88.43      2.10 o
   3   7   2        1.63        0.15      1.10 o
   4   7   2        0.08       -0.49      2.25 o
   5   7   2        7.57        3.88      3.90 o
  -6   8   2       38.01       34.49      8.83 o
  -5   8   2        3.29        5.35      4.85 o
  -4   8   2       57.67       73.89      8.46 o
  -3   8   2      517.89      532.20      7.35 o
  -2   8   2      260.05      277.26      4.19 o
  -1   8   2      884.19      925.61      8.25 o
   0   8   2      273.46      267.36      3.49 o
   1   8   2      593.66      625.63      6.48 o
   2   8   2      354.05      359.46      5.63 o
   3   8   2      131.87      150.17      3.99 o
   4   8   2        0.06        0.48      1.95 o
   5   8   2       21.88       24.80      3.19 o
  -6   9   2        9.76       14.77      7.19 o
  -5   9   2        9.01        3.77      5.29 o
  -4   9   2        4.04        4.70      1.50 o
  -3   9   2      305.65      304.64      5.63 o
  -2   9   2        7.63        5.96      1.12 o
  -1   9   2      497.41      595.12      5.90 o
   0   9   2      577.21      614.38      6.71 o
   1   9   2      121.17      147.26      2.53 o
   2   9   2       14.79       17.88      1.34 o
   3   9   2      136.62      119.58      3.88 o
   4   9   2        0.42        1.30      2.17 o
   5   9   2        8.28       13.77      3.72 o
  -5  10   2        2.02        0.02      2.28 o
  -4  10   2       90.86       90.30      3.76 o
  -3  10   2      144.99      162.96      4.11 o
  -2  10   2        7.69        7.73      1.31 o
  -1  10   2       27.05       30.10      1.34 o
   0  10   2      405.20      427.36      5.06 o
   1  10   2      267.85      276.31      4.44 o
   2  10   2       81.48       87.66      2.72 o
   3  10   2        1.62        1.22      1.55 o
   4  10   2       71.43       68.24      4.40 o
   5  10   2       23.39       27.86      4.69 o
  -5  11   2        8.73        7.91      2.56 o
  -4  11   2       17.98       20.20      3.18 o
  -3  11   2        0.00        1.12      1.62 o
  -2  11   2       47.47       47.73      2.29 o
  -1  11   2        3.44        2.78      0.98 o
   0  11   2      139.44      136.81      2.68 o
   1  11   2       35.31       35.98      1.69 o
   2  11   2        0.34        0.56      1.14 o
   3  11   2        0.68       -1.21      1.60 o
   4  11   2        1.07        3.14      2.57 o
   5  11   2        8.59       11.70      4.22 o
  -5  12   2       18.00       16.89      4.31 o
  -4  12   2        1.10       -0.42      2.03 o
  -3  12   2      392.79      406.08      9.07 o
  -2  12   2       53.98       57.84      2.72 o
  -1  12   2        1.37        1.13      1.01 o
   0  12   2       83.95       86.76      2.37 o
   1  12   2        6.70        7.76      1.27 o
   2  12   2       10.80        8.20      1.56 o
   3  12   2      307.40      304.22      7.56 o
   4  12   2        2.13        2.13      3.29 o
   5  12   2        3.89        4.75      4.00 o
  -5  13   2        0.00       -1.84      3.35 o
  -4  13   2        1.54       -1.15      2.63 o
  -3  13   2      289.26      290.82      7.36 o
  -2  13   2        0.31       -0.11      1.45 o
  -1  13   2        0.01       -1.03      1.03 o
   0  13   2      480.24      477.95      6.48 o
   1  13   2        4.52        4.26      1.34 o
   2  13   2      511.60      540.10      9.49 o
   3  13   2        3.87       -0.86      2.21 o
   4  13   2        6.36        9.51      4.22 o
   5  13   2        1.59        0.34      3.89 o
  -5  14   2        3.73        5.50      4.19 o
  -4  14   2       14.17       15.37      3.81 o
  -3  14   2       15.15       16.24      3.22 o
  -2  14   2       18.14       24.82      2.47 o
  -1  14   2      304.58      297.47      4.60 o
   0  14   2        4.62        4.16      1.35 o
   1  14   2      520.63      502.31      7.44 o
   2  14   2        5.10        1.50      2.21 o
   3  14   2      180.99      153.94      7.24 o
   4  14   2        5.15        8.93      4.23 o
   5  14   2       14.43       21.26      5.65 o
  -5  15   2        0.42        0.71      4.20 o
  -4  15   2        2.07        6.84      4.06 o
  -3  15   2       24.10       26.01      3.50 o
  -2  15   2        1.86        0.37      2.04 o
  -1  15   2        4.32        6.20      1.51 o
   0  15   2        2.39        0.88      1.37 o
   1  15   2       93.08       93.05      3.26 o
   2  15   2      222.47      225.03      7.49 o
   3  15   2        1.17       -2.64      2.64 o
   4  15   2       36.44       26.57      5.62 o
  -5  16   2        6.02        1.81      4.64 o
  -4  16   2        0.45       -2.52      3.93 o
  -3  16   2       59.64       66.63      5.63 o
  -2  16   2       10.97       10.91      2.82 o
  -1  16   2       10.38       10.60      1.84 o
   0  16   2        0.34        0.06      1.75 o
   1  16   2        6.13        5.68      1.91 o
   2  16   2        4.76        5.95      3.96 o
   3  16   2       29.78       29.13      4.75 o
   4  16   2       25.34       24.86      5.99 o
  -4  17   2       20.80       24.83      5.92 o
  -3  17   2        3.02       -2.89      2.93 o
  -2  17   2       11.32       12.10      3.44 o
  -1  17   2       41.31       42.05      3.52 o
   0  17   2       58.41       61.04      3.73 o
   1  17   2      112.08      118.70      4.69 o
   2  17   2       33.74       27.65      3.74 o
   3  17   2       26.47       28.39      5.48 o
   4  17   2        6.59       14.79      5.60 o
  -4  18   2        3.39        4.91      4.98 o
  -3  18   2        6.14        5.41      4.39 o
  -2  18   2       11.10       12.54      3.61 o
  -1  18   2        0.15        2.04      2.11 o
   0  18   2        7.76       10.50      2.54 o
   1  18   2       65.38       73.80      4.33 o
   2  18   2       13.05       17.05      4.00 o
   3  18   2        1.95        2.65      3.73 o
   4  18   2        0.35       -0.26      4.62 o
  -4  19   2       14.50       24.48      6.50 o
  -3  19   2        0.47       -0.70      4.07 o
  -2  19   2        0.07        4.61      3.99 o
  -1  19   2       30.48       30.30      3.56 o
   0  19   2       93.96       79.80      6.37 o
   1  19   2       24.77       21.59      3.15 o
   2  19   2        3.96        7.44      4.48 o
   3  19   2        3.10       -1.01      4.63 o
   4  19   2       15.14       22.38      8.57 o
  -4  20   2        0.62        3.49      7.15 o
  -3  20   2        6.11       12.23      5.46 o
  -2  20   2        9.60        7.49      6.67 o
  -1  20   2        0.05        0.08      2.63 o
   0  20   2       28.70       25.26      3.25 o
   1  20   2       51.46       57.81      4.21 o
   2  20   2        8.71        7.27      4.50 o
   3  20   2        9.04        9.84      5.31 o
  -3  21   2        3.23        9.55      6.78 o
  -2  21   2        6.50        7.69      7.57 o
  -1  21   2       11.08        6.83      3.17 o
   0  21   2        0.03       -2.66      2.66 o
   1  21   2        0.95        0.67      3.16 o
   2  21   2       18.10       15.60      5.59 o
   3  21   2        4.47        6.41      5.69 o
  -3  22   2        2.69        0.41      5.49 o
  -2  22   2        0.01       10.14      5.26 o
  -1  22   2        5.52        5.97      3.21 o
   0  22   2        2.89       -0.88      3.04 o
   1  22   2        5.44        4.07      3.07 o
   2  22   2        0.02       -0.82      4.76 o
  -2  23   2       17.72       13.90      7.91 o
  -1  23   2        0.93        3.08      3.50 o
   0  23   2        7.09       10.53      3.62 o
   1  23   2        2.31        1.48      3.18 o
   2  23   2        0.27        1.63      5.06 o
  -2  24   2        0.01        7.64      6.76 o
  -1  24   2        2.29        9.02      3.90 o
   0  24   2        3.84        4.35      6.67 o
   1  24   2        5.91        5.21      3.48 o
  -1  25   2        0.00       -0.59      3.51 o
   0  25   2       19.67       30.50      4.72 o
  -6   1   3        7.01        7.98      2.46 o
  -5   1   3       88.79       98.19      4.35 o
  -4   1   3       84.98       66.74      2.70 o
  -3   1   3       98.21       98.57      2.77 o
  -2   1   3      112.69      107.00      2.46 o
  -1   1   3      352.38      314.72      3.43 o
   0   1   3      848.11      809.15      6.55 o
   1   1   3     1379.16     1426.27     10.73 o
   2   1   3       51.59       38.98      1.64 o
   3   1   3      206.87      205.88      4.06 o
   4   1   3      181.49      175.93      5.22 o
   5   1   3        5.05        9.40      3.31 o
  -6   2   3       13.89       16.35      4.83 o
  -5   2   3       28.35       29.97      3.13 o
  -4   2   3       13.90       21.34      1.98 o
  -3   2   3        5.50        6.94      1.29 o
  -2   2   3      944.17      919.64     10.44 o
  -1   2   3     7871.55     7152.61     57.09 o
   0   2   3     1496.53     1478.82     11.30 o
   1   2   3     1375.75     1349.47     11.46 o
   2   2   3      292.35      284.32      4.30 o
   3   2   3        3.03        3.32      0.82 o
   4   2   3      234.96      234.39      6.16 o
   5   2   3       42.93       46.61      5.47 o
  -6   3   3       29.92       26.87      5.81 o
  -5   3   3        1.46        1.13      2.23 o
  -4   3   3       57.01       56.88      2.95 o
  -3   3   3       43.00       41.65      2.31 o
  -2   3   3      972.37      952.23     11.51 o
  -1   3   3     1125.39     1180.37     10.31 o
   0   3   3      153.69      136.85      1.85 o
   1   3   3     4019.13     3851.43     29.81 o
   2   3   3        3.44        1.42      0.89 o
   3   3   3       56.10       58.73      1.82 o
   4   3   3      500.01      528.34     12.11 o
   5   3   3       21.47       26.42      4.72 o
  -6   4   3        2.84        3.69      4.51 o
  -5   4   3        8.02        9.64      2.72 o
  -4   4   3       34.31       41.15      2.69 o
  -3   4   3      154.32      144.02      4.17 o
  -2   4   3      349.95      345.37      4.71 o
  -1   4   3        3.75        5.14      0.66 o
   0   4   3     1184.36     1194.66      9.13 o
   1   4   3      337.70      388.66      3.90 o
   2   4   3       37.09       28.65      1.50 o
   3   4   3      179.83      177.29      4.39 o
   4   4   3        9.52        4.44      1.94 o
   5   4   3        2.78        0.42      5.60 o
  -6   5   3        1.11       -1.70      4.80 o
  -5   5   3       19.27       15.59      4.81 o
  -4   5   3      157.33      157.31      5.29 o
  -3   5   3       77.85       75.49      3.21 o
  -2   5   3      863.73      828.41      9.05 o
  -1   5   3       50.94       46.92      1.23 o
   0   5   3        0.15        0.74      0.67 o
   1   5   3       40.09       41.90      1.24 o
   2   5   3      409.76      410.14      5.06 o
   3   5   3      215.27      220.94      5.13 o
   4   5   3        5.08        7.03      2.28 o
   5   5   3        0.08        2.12      3.18 o
  -6   6   3        0.00       -3.67      4.56 o
  -5   6   3       17.05       20.00      4.29 o
  -4   6   3        7.58        7.90      2.00 o
  -3   6   3       49.65       48.34      1.83 o
  -2   6   3       24.99       38.24      1.65 o
  -1   6   3     4257.95     4132.93     35.11 o
   0   6   3       61.53       64.15      1.56 o
   1   6   3      183.64      172.82      2.59 o
   2   6   3       61.02       74.54      1.94 o
   3   6   3       26.98       35.05      2.36 o
   4   6   3       20.68       24.04      3.69 o
   5   6   3       15.93       13.75      6.46 o
  -6   7   3       14.34        9.76      5.96 o
  -5   7   3        2.68        7.45      5.04 o
  -4   7   3       67.53       63.01      3.59 o
  -3   7   3      137.24      129.00      3.49 o
  -2   7   3      360.98      375.68      4.95 o
  -1   7   3      905.36      924.23      8.67 o
   0   7   3        4.04        1.44      0.83 o
   1   7   3      926.17      921.36      9.22 o
   2   7   3      270.51      279.65      4.18 o
   3   7   3       11.56        9.66      1.31 o
   4   7   3       11.74        9.39      2.39 o
   5   7   3        3.86        5.96      3.53 o
  -6   8   3        1.21        6.14      6.36 o
  -5   8   3        0.41       -0.94      4.07 o
  -4   8   3      104.73      116.69      4.44 o
  -3   8   3       19.28       18.38      1.61 o
  -2   8   3      100.72       93.68      2.36 o
  -1   8   3        0.10       -0.56      0.76 o
   0   8   3        1.46        0.02      1.06 o
   1   8   3      147.73      149.69      2.50 o
   2   8   3        0.39       -0.65      0.91 o
   3   8   3        0.37        1.57      1.55 o
   4   8   3       27.24       20.55      3.04 o
   5   8   3        4.37       -0.04      3.50 o
  -6   9   3        0.90        7.67      6.38 o
  -5   9   3        2.11        0.82      1.84 o
  -4   9   3      142.60      132.07      4.09 o
  -3   9   3      853.75      862.08     11.15 o
  -2   9   3       72.66       77.89      2.98 o
  -1   9   3      125.32      137.85      2.61 o
   0   9   3       26.40       22.44      1.28 o
   1   9   3        6.17        7.17      0.98 o
   2   9   3       12.60       10.93      1.66 o
   3   9   3       98.39       95.56      3.71 o
   4   9   3       11.44        2.26      2.45 o
   5   9   3        0.20       -1.62      4.38 o
  -5  10   3        8.55        5.15      2.33 o
  -4  10   3      497.69      505.79      9.44 o
  -3  10   3        0.17       -1.33      1.42 o
  -2  10   3       33.64       29.31      2.05 o
  -1  10   3      398.54      389.72      5.85 o
   0  10   3      235.93      239.02      3.76 o
   1  10   3      317.99      332.84      5.29 o
   2  10   3        0.14       -0.65      1.07 o
   3  10   3        4.48        5.68      1.77 o
   4  10   3       10.60       15.41      4.02 o
   5  10   3        3.30        9.07      4.08 o
  -5  11   3        0.32       -1.95      2.81 o
  -4  11   3        0.04        1.15      1.89 o
  -3  11   3        0.00       -1.08      1.49 o
  -2  11   3       35.89       42.27      2.23 o
  -1  11   3       40.03       44.92      1.79 o
   0  11   3      104.75      102.61      2.64 o
   1  11   3       25.26       31.50      1.62 o
   2  11   3        4.65        6.49      1.62 o
   3  11   3       21.40       19.28      2.38 o
   4  11   3       10.77        8.67      5.13 o
   5  11   3        1.30       -1.21      3.96 o
  -5  12   3        2.59       -3.31      3.31 o
  -4  12   3        0.21       -0.36      2.05 o
  -3  12   3      128.58      141.98      4.96 o
  -2  12   3        0.05        0.05      1.31 o
  -1  12   3       43.06       48.96      3.04 o
   0  12   3        5.56        2.79      1.21 o
   1  12   3       71.92       78.04      2.54 o
   2  12   3        9.90       11.06      2.03 o
   3  12   3      146.76      132.90      6.77 o
   4  12   3        5.57        2.67      3.60 o
   5  12   3        0.04        2.57      4.18 o
  -5  13   3        0.04        0.66      4.33 o
  -4  13   3       17.15       14.44      3.54 o
  -3  13   3      137.38      141.47      5.19 o
  -2  13   3      215.19      218.45      5.13 o
  -1  13   3        8.19       13.16      1.43 o
   0  13   3      170.64      167.24      3.78 o
   1  13   3      191.02      190.62      4.65 o
   2  13   3        0.95        0.75      1.85 o
   3  13   3        9.43        7.06      3.29 o
   4  13   3        5.94        9.86      4.20 o
   5  13   3       20.15       26.15      5.87 o
  -5  14   3        7.03        6.16      4.40 o
  -4  14   3        0.12        0.84      3.39 o
  -3  14   3        0.88       -0.41      2.27 o
  -2  14   3        5.21        4.45      2.13 o
  -1  14   3        3.58        2.64      1.32 o
   0  14   3       38.15       35.13      2.18 o
   1  14   3       87.78       87.71      3.03 o
   2  14   3        6.67        5.30      2.12 o
   3  14   3        0.00        1.20      3.06 o
   4  14   3       10.05       13.13      7.13 o
  -5  15   3       30.03       29.43      8.55 o
  -4  15   3       51.49       60.69     18.14 o
  -3  15   3        0.78        0.45      2.83 o
  -2  15   3       13.31       14.01      2.63 o
  -1  15   3       74.42       75.19      2.88 o
   0  15   3      117.64      119.77      6.11 o
   1  15   3      271.44      269.97      5.30 o
   2  15   3      241.58      244.58      7.68 o
   3  15   3        4.40        4.45      3.36 o
   4  15   3       15.76       14.40      5.02 o
  -5  16   3        6.20        8.77      5.13 o
  -4  16   3        0.36       -0.93      3.98 o
  -3  16   3       29.34       31.36      8.02 o
  -2  16   3        9.68        7.44      3.16 o
  -1  16   3        0.12       -1.00      1.64 o
   0  16   3      105.99       96.14      5.90 o
   1  16   3       21.50       17.63      2.34 o
   2  16   3        4.34        2.09      2.48 o
   3  16   3       15.54       13.00      4.21 o
   4  16   3        6.94        1.05      4.87 o
  -4  17   3        5.60        7.35      8.23 o
  -3  17   3        1.48        0.72      3.06 o
  -2  17   3        7.71        7.77      3.61 o
  -1  17   3      245.10      213.68      6.78 o
   0  17   3       79.71       82.41      4.20 o
   1  17   3      102.53      103.87      4.87 o
   2  17   3        2.38        1.11      2.54 o
   3  17   3       13.67       11.69      4.15 o
   4  17   3        1.19        0.66      4.66 o
  -4  18   3       24.44       14.76      7.42 o
  -3  18   3        9.78       13.18      4.03 o
  -2  18   3       55.26       57.04     15.31 o
  -1  18   3       77.83       90.94      4.75 o
   0  18   3      110.20       95.84      4.61 o
   1  18   3       27.99       28.74      3.32 o
   2  18   3       21.10       19.50      5.13 o
   3  18   3        1.53        3.14      4.85 o
   4  18   3        9.30        0.94      5.36 o
  -4  19   3        0.61        1.29      5.09 o
  -3  19   3       12.32       10.10      5.19 o
  -2  19   3        1.06       -1.16      3.64 o
  -1  19   3        6.98        6.05      2.66 o
   0  19   3       62.24       63.63      4.14 o
   1  19   3        1.88        3.65      2.51 o
   2  19   3       28.30       26.81      6.50 o
   3  19   3       21.07       43.30      7.26 o
  -4  20   3        4.10       -1.82      6.63 o
  -3  20   3        4.19        5.51      5.14 o
  -2  20   3       12.23       10.79      5.14 o
  -1  20   3        0.83        1.14      2.60 o
   0  20   3       15.27       11.28      3.14 o
   1  20   3       13.09       12.28      3.00 o
   2  20   3        0.33        0.31      4.14 o
   3  20   3        1.34        4.51      5.29 o
  -3  21   3        3.90        9.42      5.49 o
  -2  21   3        0.01       -0.96      5.02 o
  -1  21   3        9.72        7.69      2.91 o
   0  21   3        1.54        2.94      4.56 o
   1  21   3       10.43        5.05      2.75 o
   2  21   3        1.97        1.95      5.69 o
   3  21   3        0.05       -3.89      9.41 o
  -3  22   3        0.35        3.85      5.70 o
  -2  22   3        5.30        4.00      5.01 o
  -1  22   3        0.06        3.48      2.76 o
   0  22   3       18.39       16.62      4.19 o
   1  22   3       21.72       21.12      4.49 o
   2  22   3       13.66       13.98      5.95 o
  -2  23   3        0.95        7.24      5.63 o
  -1  23   3        0.47       -1.18      3.47 o
   0  23   3        5.98        4.19      3.36 o
   1  23   3        9.23       10.21      3.64 o
   2  23   3        5.21        7.21      5.81 o
  -2  24   3       12.03       14.39      7.35 o
  -1  24   3        0.03       -2.53      3.36 o
   0  24   3        0.04       -1.60      3.32 o
   1  24   3        2.59        7.03      4.58 o
   0  25   3        2.71        0.81      3.46 o
  -6   0   4        1.61        7.90      3.65 o
  -5   0   4       62.51       57.51      6.65 o
  -4   0   4       53.54       52.31      3.73 o
  -3   0   4      664.64      733.39     12.90 o
  -2   0   4      243.23      233.56      5.56 o
  -1   0   4      871.01      739.70     10.04 o
   0   0   4    13885.38    12518.03    134.19 o
   1   0   4      285.83      315.04      7.39 o
   2   0   4       35.79       41.36      2.81 o
   3   0   4       60.87       63.52      6.46 o
   4   0   4      587.01      558.98     16.08 o
   5   0   4        0.25        4.80      4.64 o
  -6   1   4        0.67       -0.07      2.07 o
  -5   1   4        0.32       -0.71      1.25 o
  -4   1   4       36.24       34.48      2.09 o
  -3   1   4       29.42       26.65      1.48 o
  -2   1   4       44.63       47.12      1.76 o
  -1   1   4      146.82      166.27      2.47 o
   0   1   4      139.42      116.49      1.94 o
   1   1   4       65.82       71.11      1.51 o
   2   1   4       16.68       15.00      1.16 o
   3   1   4      509.17      491.53      8.75 o
   4   1   4       17.27       17.85      2.57 o
   5   1   4        4.85        0.99      3.32 o
  -6   2   4        3.19        4.64      2.11 o
  -5   2   4       81.65       75.49      3.01 o
  -4   2   4      275.43      261.36      4.69 o
  -3   2   4       72.96       76.35      2.79 o
  -2   2   4      403.21      415.88      5.89 o
  -1   2   4      184.24      182.88      2.78 o
   0   2   4      497.71      519.30      4.65 o
   1   2   4       27.81       35.03      1.04 o
   2   2   4      205.50      195.96      3.69 o
   3   2   4      368.05      368.29      8.35 o
   4   2   4       42.53       39.83      3.68 o
   5   2   4        1.82        3.41      3.42 o
  -6   3   4        0.00       -0.66      2.07 o
  -5   3   4       40.95       36.62      3.89 o
  -4   3   4        2.54        3.29      1.11 o
  -3   3   4       79.05       72.37      2.33 o
  -2   3   4       32.72       32.14      1.64 o
  -1   3   4       14.06       11.06      0.97 o
   0   3   4      176.44      170.34      2.24 o
   1   3   4      400.02      418.29      4.14 o
   2   3   4       43.20       60.50      2.13 o
   3   3   4      250.59      247.25      4.71 o
   4   3   4       26.91       23.56      3.15 o
   5   3   4       19.32       26.46      4.76 o
  -6   4   4        1.67        9.36      4.97 o
  -5   4   4        1.77        2.74      2.47 o
  -4   4   4        0.66       -0.50      1.34 o
  -3   4   4       54.95       49.15      2.05 o
  -2   4   4      279.73      255.57      4.23 o
  -1   4   4      151.50      155.60      2.60 o
   0   4   4       96.71      104.66      1.91 o
   1   4   4     1645.02     1636.96     13.57 o
   2   4   4       51.69       46.83      1.78 o
   3   4   4        0.00       -0.24      1.23 o
   4   4   4        0.21       -1.76      2.18 o
   5   4   4        0.24        1.99      3.45 o
  -6   5   4       14.42       15.18      5.89 o
  -5   5   4       16.18       20.69      4.37 o
  -4   5   4       25.83       30.22      1.83 o
  -3   5   4       43.09       42.10      3.35 o
  -2   5   4     1676.68     1558.79     17.12 o
  -1   5   4      167.62      167.49      2.65 o
   0   5   4       15.41       13.24      0.96 o
   1   5   4        2.96        2.78      0.70 o
   2   5   4       13.50       18.70      0.99 o
   3   5   4       89.04       99.86      3.66 o
   4   5   4       16.18       18.61      3.14 o
   5   5   4        0.69       -2.22      5.27 o
  -6   6   4        0.08        5.58      5.51 o
  -5   6   4       40.04       36.78      3.13 o
  -4   6   4       42.43       48.54      2.98 o
  -3   6   4        0.69        2.08      1.35 o
  -2   6   4       14.24       17.97      1.54 o
  -1   6   4      241.63      258.08      3.50 o
   0   6   4      229.23      230.78      3.16 o
   1   6   4      123.24      133.66      2.33 o
   2   6   4        3.30        1.26      0.77 o
   3   6   4        3.92        3.11      1.54 o
   4   6   4        4.43       -0.79      2.47 o
   5   6   4        0.02        1.30      3.45 o
  -6   7   4       18.22       10.27      6.26 o
  -5   7   4        2.59        1.47      1.74 o
  -4   7   4      172.34      178.14      4.58 o
  -3   7   4       16.88       19.40      1.77 o
  -2   7   4       87.67      122.53      2.73 o
  -1   7   4      559.23      595.82      6.69 o
   0   7   4      318.05      333.73      4.24 o
   1   7   4      573.64      595.76      6.26 o
   2   7   4       69.38       70.29      2.06 o
   3   7   4       28.71       23.85      2.33 o
   4   7   4        0.16        2.74      3.20 o
   5   7   4        7.49       10.73      4.09 o
  -6   8   4        0.02        2.69      2.25 o
  -5   8   4       13.92        9.86      2.97 o
  -4   8   4       24.30       23.62      3.03 o
  -3   8   4        3.92        4.49      1.33 o
  -2   8   4      388.31      409.99      5.63 o
  -1   8   4      435.99      409.88      5.45 o
   0   8   4       62.17       48.96      2.20 o
   1   8   4      287.69      334.72      4.26 o
   2   8   4       82.75       90.93      2.61 o
   3   8   4       45.72       52.31      4.39 o
   4   8   4       47.15       31.79      6.39 o
   5   8   4       13.42       18.01      4.64 o
  -6   9   4        0.52        2.51      3.19 o
  -5   9   4        4.30        3.39      2.21 o
  -4   9   4       12.48       11.80      2.18 o
  -3   9   4      469.13      480.43      7.51 o
  -2   9   4       66.67       59.68      2.18 o
  -1   9   4       90.59       85.78      2.38 o
   0   9   4       69.98       67.92      2.20 o
   1   9   4       32.16       38.74      1.66 o
   2   9   4       53.72       55.62      2.48 o
   3   9   4        1.76       -0.51      1.81 o
   4   9   4        6.16        6.30      3.68 o
   5   9   4        6.56        7.41      4.17 o
  -5  10   4        0.77        1.59      2.84 o
  -4  10   4      157.46      163.91      5.71 o
  -3  10   4       25.14       18.22      2.05 o
  -2  10   4       57.63       57.60      2.73 o
  -1  10   4        2.85        2.75      1.00 o
   0  10   4       73.50       72.08      2.28 o
   1  10   4      123.17      110.98      2.67 o
   2  10   4        4.51        5.03      1.49 o
   3  10   4       74.03       64.99      4.26 o
   4  10   4        0.51       -2.89      3.08 o
   5  10   4        1.27        9.83      4.58 o
  -5  11   4        1.56       -0.79      3.18 o
  -4  11   4        7.84       13.16      2.44 o
  -3  11   4       45.01       41.28      2.70 o
  -2  11   4       13.71       11.40      1.55 o
  -1  11   4       15.66       10.84      2.20 o
   0  11   4      148.56      165.65      3.66 o
   1  11   4       94.08       89.06      2.54 o
   2  11   4        2.43        1.89      1.77 o
   3  11   4       73.20       66.46      5.58 o
   4  11   4       17.49       17.32      4.65 o
   5  11   4        0.18        0.88      4.21 o
  -5  12   4        0.89       -0.90      5.16 o
  -4  12   4        0.67        1.23      3.22 o
  -3  12   4        0.02        0.90      2.05 o
  -2  12   4       64.77       66.74      3.02 o
  -1  12   4        3.16        0.60      1.10 o
   0  12   4       82.71       85.56      2.77 o
   1  12   4       65.81       63.83      2.42 o
   2  12   4      190.31      188.61      7.19 o
   3  12   4       45.17       52.97      4.27 o
   4  12   4       24.28       22.79      5.42 o
  -5  13   4        0.00        0.04      3.61 o
  -4  13   4       23.16       17.81      4.52 o
  -3  13   4       55.29       52.70      4.70 o
  -2  13   4       13.52       19.14      3.51 o
  -1  13   4       14.84       10.44      2.01 o
   0  13   4       78.71       75.05      3.14 o
   1  13   4       93.70       99.36      3.46 o
   2  13   4        0.01        1.62      1.91 o
   3  13   4        1.29        2.32      3.08 o
   4  13   4        4.42        3.48      4.20 o
  -5  14   4       18.59       12.75      4.77 o
  -4  14   4        2.13        4.48      3.82 o
  -3  14   4        2.25        3.44      3.45 o
  -2  14   4        1.38        0.77      2.11 o
  -1  14   4       35.57       31.85      2.46 o
   0  14   4       94.28       91.39      3.55 o
   1  14   4      419.15      417.72      6.87 o
   2  14   4      137.65      120.22      5.05 o
   3  14   4        4.05        7.27      3.12 o
   4  14   4        4.07        9.84      4.84 o
  -5  15   4        9.85        7.43      4.63 o
  -4  15   4       19.34       26.49      5.46 o
  -3  15   4        3.62        6.36      3.17 o
  -2  15   4      205.78      180.16      8.75 o
  -1  15   4        3.03        3.81      1.75 o
   0  15   4       99.80       90.68      3.92 o
   1  15   4        2.25        0.68      2.54 o
   2  15   4       44.90       36.12      3.74 o
   3  15   4       29.95       23.03      4.51 o
   4  15   4        2.71        5.49      4.81 o
  -5  16   4        1.80        6.24      4.59 o
  -4  16   4        1.58        5.64      4.28 o
  -3  16   4        7.15        1.87      3.17 o
  -2  16   4        4.79        3.16      3.12 o
  -1  16   4       10.44        2.75      1.98 o
   0  16   4        1.56        1.22      2.40 o
   1  16   4       54.98       56.63      3.57 o
   2  16   4        9.65        4.36      3.15 o
   3  16   4        0.49       -2.98      2.98 o
   4  16   4        1.53       -2.51      4.46 o
  -4  17   4       22.34       19.44      5.50 o
  -3  17   4       49.18       57.77      7.87 o
  -2  17   4        2.30       -1.76      2.77 o
  -1  17   4       18.21       12.54      2.85 o
   0  17   4       19.93       17.05      2.82 o
   1  17   4       55.95       54.16      3.94 o
   2  17   4       19.45       16.22      3.87 o
   3  17   4       31.96       34.37      6.16 o
   4  17   4       10.22       -2.07      4.82 o
  -4  18   4       22.09       28.20      6.53 o
  -3  18   4        1.05        2.19      3.48 o
  -2  18   4        6.00        1.91      3.86 o
  -1  18   4       10.19        7.27      3.08 o
   0  18   4        9.71        7.72      2.56 o
   1  18   4        0.34        3.42      2.45 o
   2  18   4       44.81       43.38      6.65 o
   3  18   4        0.20        3.72      4.84 o
  -4  19   4        0.28        2.56      6.55 o
  -3  19   4        1.42        5.01      4.55 o
  -2  19   4        0.23       -0.12      3.67 o
  -1  19   4        2.52        7.25      2.76 o
   0  19   4       38.08       47.51      4.21 o
   1  19   4        5.39        4.37      2.57 o
   2  19   4        5.25        8.59      4.86 o
   3  19   4        5.05        2.20      5.66 o
  -3  20   4        0.08       -1.31      4.74 o
  -2  20   4        0.05       -5.27      5.27 o
  -1  20   4       22.59       20.69      3.37 o
   0  20   4      148.28      155.56     10.94 o
   1  20   4        1.08        3.66      2.69 o
   2  20   4        1.94        3.01      4.84 o
   3  20   4        1.56        0.71      5.36 o
  -3  21   4        2.99       -1.52      4.95 o
  -2  21   4        1.04        2.68      4.92 o
  -1  21   4        0.07        2.82      2.80 o
   0  21   4        0.07        1.45      3.44 o
   1  21   4        0.02       -0.96      2.99 o
   2  21   4        0.76        4.77      7.68 o
  -3  22   4        8.40        8.58      5.69 o
  -2  22   4        0.47        2.83      5.35 o
  -1  22   4        1.63        1.96      3.29 o
   0  22   4       50.23       50.03      5.19 o
   1  22   4        0.76        6.01      5.12 o
   2  22   4        2.45        0.46      5.06 o
  -2  23   4        0.01       -2.17      4.77 o
  -1  23   4        4.99        5.11      3.39 o
   0  23   4        5.45        3.14      3.90 o
   1  23   4        4.34       14.82      3.75 o
  -1  24   4       12.65       11.31      3.76 o
   0  24   4        6.00       12.83      4.04 o
   1  24   4        1.11        6.97      7.26 o
  -6   1   5        9.16       11.95      4.20 o
  -5   1   5       19.33       19.57      2.16 o
  -4   1   5        7.03        6.41      1.39 o
  -3   1   5       42.70       47.14      2.36 o
  -2   1   5       46.35       48.07      2.01 o
  -1   1   5      226.88      236.86      3.92 o
   0   1   5       63.67       77.62      2.06 o
   1   1   5       73.09       73.05      1.66 o
   2   1   5        0.65       -0.93      0.93 o
   3   1   5      340.12      365.45      8.77 o
   4   1   5       53.81       57.99      8.69 o
   5   1   5        0.30       -0.32      3.72 o
  -6   2   5        0.02       -0.06      2.62 o
  -5   2   5        0.66       -1.30      1.57 o
  -4   2   5        7.08        4.07      1.30 o
  -3   2   5        1.01        0.57      1.08 o
  -2   2   5        0.04       -0.30      0.90 o
  -1   2   5      371.02      349.17      4.70 o
   0   2   5       70.03       67.69      1.62 o
   1   2   5      188.66      174.80      2.46 o
   2   2   5       40.99       41.82      1.99 o
   3   2   5      363.56      372.70      8.92 o
   4   2   5       52.81       55.89      5.72 o
   5   2   5        1.57       -0.78      3.65 o
  -6   3   5        3.50        6.07      2.84 o
  -5   3   5        5.23        5.54      1.91 o
  -4   3   5        2.66        3.62      1.39 o
  -3   3   5        3.36        4.07      1.22 o
  -2   3   5      984.12      981.01     10.41 o
  -1   3   5        4.63        2.15      0.82 o
   0   3   5     1459.04     1413.44     11.83 o
   1   3   5      127.03      135.59      2.34 o
   2   3   5      508.49      484.34      6.37 o
   3   3   5      180.89      171.89      5.82 o
   4   3   5        5.86        4.07      4.07 o
   5   3   5       14.88       13.56      6.28 o
  -6   4   5        3.19        2.66      2.30 o
  -5   4   5       91.02       90.93      4.21 o
  -4   4   5       25.35       27.61      2.02 o
  -3   4   5        7.00        5.25      1.39 o
  -2   4   5      260.26      237.36      3.85 o
  -1   4   5      499.61      516.29      5.99 o
   0   4   5      317.73      309.83      3.86 o
   1   4   5      173.05      229.32      3.26 o
   2   4   5      132.93      157.73      3.35 o
   3   4   5       25.64       29.92      2.86 o
   4   4   5        0.46        1.68      7.52 o
   5   4   5        0.15       -5.04      5.04 o
  -6   5   5        0.39       -2.03      2.03 o
  -5   5   5        3.49        2.99      2.07 o
  -4   5   5        2.77        3.61      1.48 o
  -3   5   5      276.41      258.70      5.21 o
  -2   5   5     1983.13     1930.87     19.81 o
  -1   5   5      459.17      446.90      5.48 o
   0   5   5      291.61      322.87      4.18 o
   1   5   5      170.56      183.85      2.88 o
   2   5   5      110.87      122.16      3.17 o
   3   5   5       25.72       30.13      2.71 o
   4   5   5       41.08       44.88      8.32 o
   5   5   5       25.80       15.47      4.71 o
  -6   6   5        4.40        3.36      3.03 o
  -5   6   5       69.51       73.71      4.08 o
  -4   6   5        7.17        7.70      1.77 o
  -3   6   5       78.96       83.33      3.36 o
  -2   6   5        2.34        3.61      1.19 o
  -1   6   5       16.49       13.56      1.12 o
   0   6   5       98.70       98.49      2.24 o
   1   6   5      210.00      204.23      3.15 o
   2   6   5       21.12       18.42      1.40 o
   3   6   5       40.13       38.00      3.07 o
   4   6   5        8.79        8.39      3.85 o
   5   6   5        2.21        5.34      4.22 o
  -6   7   5        7.00        6.68      3.35 o
  -5   7   5        4.18        4.31      2.25 o
  -4   7   5      251.79      273.34     15.73 o
  -3   7   5        3.44        4.31      1.37 o
  -2   7   5       39.82       36.67      1.81 o
  -1   7   5      844.73      869.72      8.78 o
   0   7   5       20.09       20.54      1.32 o
   1   7   5      284.72      298.09      3.87 o
   2   7   5      224.38      216.41      3.98 o
   3   7   5        0.00       -1.65      1.75 o
   4   7   5       32.50       36.62      8.61 o
   5   7   5       32.49       43.40      7.84 o
  -6   8   5        0.30       -0.54      3.00 o
  -5   8   5        9.59       11.59      3.42 o
  -4   8   5        1.21        1.82      1.87 o
  -3   8   5        0.10        0.10      1.33 o
  -2   8   5      189.59      176.73      3.60 o
  -1   8   5       80.06       88.46      2.42 o
   0   8   5      846.50      805.51      9.28 o
   1   8   5       26.34       24.05      1.34 o
   2   8   5        0.23       -0.93      1.07 o
   3   8   5       35.22       33.15      3.76 o
   4   8   5        0.32       -1.63      3.48 o
   5   8   5        0.01       -1.47      4.11 o
  -6   9   5        4.79        7.03      4.27 o
  -5   9   5       17.52       14.64      2.97 o
  -4   9   5      100.78       95.97      4.31 o
  -3   9   5      184.81      191.16      4.91 o
  -2   9   5       52.45       51.71      2.19 o
  -1   9   5       47.16       54.93      2.09 o
   0   9   5        4.36        2.69      1.12 o
   1   9   5       18.47       19.23      1.41 o
   2   9   5        8.48        7.38      2.05 o
   3   9   5        5.40        3.03      4.45 o
   4   9   5        1.24        0.81      3.82 o
   5   9   5       60.53       93.82     10.52 o
  -5  10   5        1.68        1.89      3.14 o
  -4  10   5      360.52      366.67     11.96 o
  -3  10   5       68.50       73.53      3.32 o
  -2  10   5       81.17       75.56      2.62 o
  -1  10   5      124.72      131.62      2.84 o
   0  10   5       65.63       66.59      2.46 o
   1  10   5      437.35      429.58      5.93 o
   2  10   5       88.76       92.55      3.73 o
   3  10   5        0.27       -1.36      3.40 o
   4  10   5       35.94       29.65      5.60 o
   5  10   5        3.45       11.77      5.09 o
  -5  11   5        1.38        2.79      3.50 o
  -4  11   5       17.70       14.48      4.08 o
  -3  11   5        9.29        8.49      2.07 o
  -2  11   5       16.67       28.11      2.35 o
  -1  11   5       14.79       17.45      1.99 o
   0  11   5        0.41       -0.19      1.29 o
   1  11   5      121.67      120.82      3.24 o
   2  11   5        5.59        2.87      2.31 o
   3  11   5        0.00        1.89      3.57 o
   4  11   5        1.33        2.29      4.21 o
  -5  12   5        0.20        0.00      4.32 o
  -4  12   5       24.25       22.32      4.60 o
  -3  12   5       28.65       34.02      3.62 o
  -2  12   5      100.45       92.52      3.63 o
  -1  12   5        0.01        0.22      1.19 o
   0  12   5      562.24      558.26      9.01 o
   1  12   5      656.89      672.35      9.36 o
   2  12   5        0.82        2.15      2.37 o
   3  12   5       20.12       14.79      4.61 o
   4  12   5        1.53       -3.99      3.99 o
  -5  13   5        0.09       -0.94      3.73 o
  -4  13   5        0.13        2.32      4.11 o
  -3  13   5       11.82       16.23      3.44 o
  -2  13   5        1.03        0.42      1.78 o
  -1  13   5        0.00       -0.62      1.40 o
   0  13   5       21.07       19.30      2.02 o
   1  13   5      170.41      168.69      4.95 o
   2  13   5      112.42      102.41      5.55 o
   3  13   5        1.41       -1.80      3.09 o
   4  13   5        0.36       -1.12      4.54 o
  -5  14   5        0.88       -0.36      4.00 o
  -4  14   5        5.99        3.59      3.89 o
  -3  14   5        0.08       -2.46      2.61 o
  -2  14   5       11.75       10.25      2.78 o
  -1  14   5        5.16        1.33      1.63 o
   0  14   5       24.44       25.92      2.42 o
   1  14   5       21.44       24.04      2.99 o
   2  14   5       38.31       45.96      4.44 o
   3  14   5        9.48        5.64      3.74 o
   4  14   5        1.61       -0.92      5.82 o
  -5  15   5        2.42        2.16      4.45 o
  -4  15   5        0.37       -1.69      3.90 o
  -3  15   5       22.40       25.50      4.24 o
  -2  15   5      142.23      132.88      5.91 o
  -1  15   5        0.04       -1.38      1.80 o
   0  15   5        0.70        1.45      1.94 o
   1  15   5       70.45       74.48      3.94 o
   2  15   5       42.16       42.17      5.12 o
   3  15   5        1.11        2.60      3.75 o
   4  15   5        7.01        6.17      5.41 o
  -4  16   5        1.41       -2.53      3.84 o
  -3  16   5        0.07        3.08      3.15 o
  -2  16   5        1.82        0.04      2.41 o
  -1  16   5        1.07        0.99      2.54 o
   0  16   5       15.08       19.28      2.88 o
   1  16   5        6.16        9.32      2.69 o
   2  16   5        4.96        2.65      3.49 o
   3  16   5       18.66       21.64      4.77 o
   4  16   5        9.49        9.84      5.63 o
  -4  17   5        5.90        6.27      4.96 o
  -3  17   5        0.17       -1.72      3.27 o
  -2  17   5       21.13       20.73      4.08 o
  -1  17   5        0.35        0.51      2.44 o
   0  17   5       10.11       18.21      3.08 o
   1  17   5       19.17       20.53      3.19 o
   2  17   5        2.00       -2.14      3.75 o
   3  17   5        5.52        2.37      7.90 o
  -4  18   5       28.47       45.99     14.64 o
  -3  18   5        3.04        9.50      6.47 o
  -2  18   5        8.26        4.34      4.87 o
  -1  18   5       14.46       17.92      3.17 o
   0  18   5       51.76       49.96      4.34 o
   1  18   5        3.37        4.43      2.67 o
   2  18   5        7.01        3.40      4.47 o
   3  18   5        0.36        2.56      5.57 o
  -4  19   5        2.98        3.61      7.00 o
  -3  19   5        0.11        3.02      6.06 o
  -2  19   5       23.20       27.23      4.56 o
  -1  19   5       98.92      101.76      5.45 o
   0  19   5        2.10        3.15      3.20 o
   1  19   5       19.97       20.41      3.26 o
   2  19   5        0.08        1.55      4.84 o
   3  19   5        0.55       -0.31      5.21 o
  -3  20   5        1.77        3.40      4.94 o
  -2  20   5        0.31       -1.38      4.16 o
  -1  20   5       41.54       37.06      3.96 o
   0  20   5       29.68       26.07      5.40 o
   1  20   5       15.33       18.85      3.30 o
   2  20   5        0.02       -0.08      4.78 o
  -3  21   5        3.49        4.88      5.39 o
  -2  21   5        0.17       -1.48      4.42 o
  -1  21   5       27.95       44.64      6.78 o
   0  21   5       20.12       20.06      4.20 o
   1  21   5        0.45       -0.52      2.85 o
   2  21   5       10.03       12.67      6.34 o
  -2  22   5        0.70        1.25      4.73 o
  -1  22   5        9.26        8.24      3.70 o
   0  22   5        0.76        0.25      3.30 o
   1  22   5        0.59        7.52      5.30 o
   2  22   5        0.63        2.19      5.72 o
  -2  23   5        7.33        9.75      9.47 o
  -1  23   5        9.96        6.29      3.65 o
   0  23   5        0.04        1.20      3.51 o
   1  23   5        0.68        3.04      3.22 o
  -1  24   5        4.34        5.04      3.78 o
   0  24   5        1.94       -1.82      3.39 o
  -6   0   6        0.82       -2.24      4.01 o
  -5   0   6       97.25       91.15      7.96 o
  -4   0   6       43.76       53.97      3.66 o
  -3   0   6      176.25      184.08      5.89 o
  -2   0   6      102.74       85.06      3.11 o
  -1   0   6        0.02       -0.75      1.05 o
   0   0   6     1740.73     1717.16     21.85 o
   1   0   6      164.55      173.01      3.98 o
   2   0   6       93.27       83.71      3.72 o
   3   0   6      280.93      261.37     15.68 o
   4   0   6       47.62       35.93      8.03 o
   5   0   6       42.16       60.93     10.38 o
  -6   1   6        2.10        0.56      3.71 o
  -5   1   6        1.37        0.69      2.16 o
  -4   1   6       27.32       27.30      2.10 o
  -3   1   6       44.96       48.55      2.35 o
  -2   1   6        1.20        0.04      0.90 o
  -1   1   6      441.76      431.38      6.00 o
   0   1   6        0.91        0.26      0.92 o
   1   1   6       17.55       13.78      1.01 o
   2   1   6       94.91       97.75      3.09 o
   3   1   6      209.85      212.84     19.56 o
   4   1   6        1.72        2.76      3.91 o
   5   1   6        0.07        1.63      6.35 o
  -6   2   6        4.44        1.50      2.99 o
  -5   2   6       18.10       17.37      2.79 o
  -4   2   6        5.36        6.79      1.58 o
  -3   2   6        3.51        4.64      1.34 o
  -2   2   6        0.07       -0.79      0.79 o
  -1   2   6      173.43      159.26      3.02 o
   0   2   6      115.51      128.00      2.68 o
   1   2   6        4.45        1.62      0.75 o
   2   2   6       87.33       82.62      3.06 o
   3   2   6       30.46       28.16      4.80 o
   4   2   6       22.72       29.76      5.40 o
   5   2   6       30.29       32.67      6.05 o
  -6   3   6        0.94        1.11      2.89 o
  -5   3   6       35.35       29.38      3.23 o
  -4   3   6       32.71       37.36      2.45 o
  -3   3   6       12.90       16.45      1.73 o
  -2   3   6        4.45        3.79      1.11 o
  -1   3   6        0.02        1.66      0.87 o
   0   3   6     1004.95      999.22     10.26 o
   1   3   6       12.89       19.12      1.55 o
   2   3   6        7.48        9.03      1.42 o
   3   3   6      155.38      135.93     11.87 o
   4   3   6       10.15        6.69      4.00 o
   5   3   6        5.20        2.00      6.16 o
  -6   4   6        3.02       -0.58      2.92 o
  -5   4   6        0.30       -0.99      2.05 o
  -4   4   6       11.97       10.28      1.96 o
  -3   4   6       52.40       46.79      3.02 o
  -2   4   6       20.06       24.26      1.70 o
  -1   4   6        3.73        5.51      1.04 o
   0   4   6        0.16       -0.62      0.97 o
   1   4   6       15.60       18.73      1.26 o
   2   4   6       82.52       84.10      2.30 o
   3   4   6        1.84       -2.39      3.19 o
   4   4   6        2.77       -0.90      5.19 o
   5   4   6       16.54       16.65      5.26 o
  -6   5   6        0.02        1.17      3.13 o
  -5   5   6        0.02       -0.14      2.21 o
  -4   5   6       56.23       59.44      3.40 o
  -3   5   6       15.76       15.43      1.85 o
  -2   5   6      114.80      121.05      3.41 o
  -1   5   6      246.11      252.80      4.01 o
   0   5   6      855.85      854.81      9.16 o
   1   5   6       63.45       62.95      2.15 o
   2   5   6      476.27      486.96      6.93 o
   3   5   6      120.96      117.69      7.76 o
   4   5   6        0.15        0.48      4.16 o
   5   5   6        3.62        4.12      5.60 o
  -6   6   6        0.45        2.92      3.19 o
  -5   6   6       10.40       15.82      5.75 o
  -4   6   6        0.38       -1.78      2.39 o
  -3   6   6       91.72       89.82      3.79 o
  -2   6   6       17.78       24.97      1.81 o
  -1   6   6       56.63       51.48      1.92 o
   0   6   6      140.28      158.86      3.15 o
   1   6   6       31.65       30.55      2.06 o
   2   6   6       25.35       30.32      1.81 o
   3   6   6        3.95        2.76      3.38 o
   4   6   6        8.33       11.70      5.76 o
   5   6   6        4.24       -1.32      4.07 o
  -6   7   6       10.39        8.04      3.69 o
  -5   7   6       56.18       64.88      5.53 o
  -4   7   6       86.13       77.48      5.76 o
  -3   7   6      556.27      536.49      9.81 o
  -2   7   6       16.07       12.43      1.47 o
  -1   7   6       83.51       85.49      2.41 o
   0   7   6       59.70       57.47      2.15 o
   1   7   6      486.70      486.48      6.14 o
   2   7   6        0.01       -0.26      1.26 o
   3   7   6        4.05        2.45      4.89 o
   4   7   6       10.26        7.82      4.54 o
   5   7   6        0.13       -1.37      4.43 o
  -6   8   6       10.24        9.80      4.75 o
  -5   8   6       54.26       56.02      5.46 o
  -4   8   6      232.61      236.33      8.13 o
  -3   8   6      304.08      278.80      8.30 o
  -2   8   6      112.53      112.33      3.04 o
  -1   8   6        4.28        4.65      1.12 o
   0   8   6       54.68       58.76      2.26 o
   1   8   6        0.05       -1.00      1.00 o
   2   8   6        0.28       -0.65      1.56 o
   3   8   6      114.35      114.37      8.07 o
   4   8   6       10.35        7.80      4.23 o
  -5   9   6        1.21        0.30      3.83 o
  -4   9   6        0.55        1.04      4.30 o
  -3   9   6        9.19       10.11      2.00 o
  -2   9   6        3.98        4.41      1.33 o
  -1   9   6      105.47      109.96      2.95 o
   0   9   6      143.54      129.86      3.21 o
   1   9   6      111.17      101.57      2.67 o
   2   9   6        6.64        4.75      1.86 o
   3   9   6       21.97       19.55      6.67 o
   4   9   6       11.88        9.06      7.11 o
  -5  10   6        0.00       -0.75      3.32 o
  -4  10   6        0.14       -0.74      3.02 o
  -3  10   6       37.78       43.77      3.97 o
  -2  10   6        0.63       -1.27      1.27 o
  -1  10   6       16.53       18.01      1.63 o
   0  10   6        3.68        0.78      1.32 o
   1  10   6        6.06        3.81      1.41 o
   2  10   6       46.58       41.15      3.81 o
   3  10   6        0.93        2.69      4.41 o
   4  10   6        2.66        0.13      4.07 o
  -5  11   6        8.64        8.36      3.90 o
  -4  11   6        2.10        1.27      3.49 o
  -3  11   6       12.45       11.87      3.02 o
  -2  11   6       44.02       40.57      2.79 o
  -1  11   6       64.65       66.08      2.42 o
   0  11   6       53.70       59.18      2.63 o
   1  11   6       61.53       68.10      2.66 o
   2  11   6        0.43       -0.87      1.92 o
   3  11   6       31.38       35.77     10.36 o
   4  11   6        1.59        9.43      4.88 o
  -5  12   6        2.31        2.01      3.94 o
  -4  12   6        0.16        2.57      3.54 o
  -3  12   6       34.21       37.82      4.63 o
  -2  12   6      107.25       94.24      3.86 o
  -1  12   6       17.23       18.02      2.02 o
   0  12   6      203.24      200.42      4.52 o
   1  12   6      188.40      176.51      4.76 o
   2  12   6        4.71        2.69      2.58 o
   3  12   6       24.77       18.54      5.13 o
   4  12   6        2.89        8.02      4.90 o
  -5  13   6       11.26        4.03      4.34 o
  -4  13   6       11.16        9.51      4.13 o
  -3  13   6       31.37       33.11      4.33 o
  -2  13   6        1.48       -1.21      2.18 o
  -1  13   6       32.47       28.15      2.34 o
   0  13   6      303.11      312.15      9.03 o
   1  13   6       56.63       57.33      3.09 o
   2  13   6       42.25       43.60      4.38 o
   3  13   6        0.11        4.17      9.12 o
   4  13   6        0.65        0.93      4.95 o
  -5  14   6        0.04       -1.16      4.19 o
  -4  14   6        4.31        5.99      6.72 o
  -3  14   6        1.22        3.02      3.05 o
  -2  14   6        2.82        2.07      2.39 o
  -1  14   6        0.80       -0.68      1.72 o
   0  14   6        0.88        2.60      1.99 o
   1  14   6       10.31       17.18      2.52 o
   2  14   6        5.11        5.05      2.90 o
   3  14   6       36.62       34.27      6.56 o
   4  14   6        1.54       -0.86      5.42 o
  -5  15   6        1.68       -1.04      5.33 o
  -4  15   6        4.37        5.74      4.43 o
  -3  15   6        1.65        1.82      2.99 o
  -2  15   6      126.43      101.03      5.44 o
  -1  15   6       89.57       79.02      4.57 o
   0  15   6        0.49        0.64      2.03 o
   1  15   6        1.22       -2.92      2.92 o
   2  15   6       10.16        4.65      3.50 o
   3  15   6        0.03        2.60      4.78 o
  -4  16   6        8.21        3.44      6.00 o
  -3  16   6       34.83       27.43      4.58 o
  -2  16   6        0.00       -0.57      2.91 o
  -1  16   6        5.21        9.78      2.80 o
   0  16   6        0.02        0.18      2.24 o
   1  16   6       39.60       42.30      3.77 o
   2  16   6        0.98        7.43      4.52 o
   3  16   6       16.42       19.50      7.99 o
  -4  17   6        8.36        5.24      5.12 o
  -3  17   6        1.21        1.75      4.13 o
  -2  17   6        2.66       -1.79      3.11 o
  -1  17   6       11.25       12.61      5.25 o
   0  17   6       37.71       40.41      4.65 o
   1  17   6        0.78        3.71      2.57 o
   2  17   6        0.48       -2.93      4.20 o
   3  17   6        6.31        0.54      7.37 o
  -4  18   6       12.08       10.56      7.77 o
  -3  18   6        0.50        1.23      7.90 o
  -2  18   6        3.74       -1.07      3.26 o
  -1  18   6        7.73        4.92      2.93 o
   0  18   6       24.26       24.99      4.08 o
   1  18   6        0.19        0.49      2.73 o
   2  18   6        0.54       -1.04      5.00 o
   3  18   6       11.55        8.00      5.77 o
  -3  19   6        9.06       15.82      5.56 o
  -2  19   6        0.36       -0.82      3.27 o
  -1  19   6        9.15       10.61      3.18 o
   0  19   6        7.69        6.94      3.34 o
   1  19   6        0.83       -0.60      3.56 o
   2  19   6       11.47        6.98      6.49 o
  -3  20   6        7.57       10.35      5.97 o
  -2  20   6        0.17        1.79      3.76 o
  -1  20   6        0.09       -0.39      2.96 o
   0  20   6        2.82        4.65      3.29 o
   1  20   6        0.01        2.81      4.35 o
   2  20   6       10.43        8.43      5.80 o
  -3  21   6        0.48        6.97      5.52 o
  -2  21   6        0.64        1.27      3.84 o
  -1  21   6        2.31        4.38      3.45 o
   0  21   6       15.32       13.15      3.93 o
   1  21   6        3.94        6.51      7.99 o
   2  21   6        0.55       -3.51      5.28 o
  -2  22   6       12.32        3.14      5.61 o
  -1  22   6       26.25       26.78      4.69 o
   0  22   6        2.69        1.39      3.50 o
   1  22   6       10.23       13.78      3.75 o
  -1  23   6        3.14        5.73      3.78 o
   0  23   6        2.04        1.09      4.68 o
  -6   1   7        1.92        3.56      3.23 o
  -5   1   7       42.94       45.32      4.68 o
  -4   1   7       25.82       23.70      3.19 o
  -3   1   7       34.06       38.42      2.35 o
  -2   1   7       40.44       38.56      1.76 o
  -1   1   7       40.41       41.78      2.07 o
   0   1   7        0.10        1.15      1.28 o
   1   1   7      172.95      176.86      3.00 o
   2   1   7      223.07      226.89      4.00 o
   3   1   7        0.21       -2.38      3.19 o
   4   1   7       51.95       62.10      7.11 o
  -6   2   7        7.27       11.29      3.69 o
  -5   2   7        6.50        4.85      3.05 o
  -4   2   7        0.46        0.46      2.24 o
  -3   2   7        4.97        4.68      1.52 o
  -2   2   7      299.62      304.53      4.70 o
  -1   2   7      741.40      733.07      8.78 o
   0   2   7        0.01       -0.46      1.00 o
   1   2   7        9.92        8.60      1.01 o
   2   2   7      135.84      136.32      3.02 o
   3   2   7       44.46       39.69      8.21 o
   4   2   7       34.91       34.28      8.62 o
  -6   3   7        8.38        8.01      3.72 o
  -5   3   7        3.46        6.07      4.02 o
  -4   3   7       10.41        7.40      5.08 o
  -3   3   7       22.20       20.87      2.03 o
  -2   3   7       32.99       35.53      1.91 o
  -1   3   7       82.64       82.55      2.61 o
   0   3   7       22.47       19.44      1.55 o
   1   3   7      199.00      206.74      3.80 o
   2   3   7      145.23      144.87      3.52 o
   3   3   7        0.47        0.78      3.45 o
   4   3   7       51.09       44.22      7.90 o
  -6   4   7        8.01        5.66      3.51 o
  -5   4   7      114.62      111.84      6.88 o
  -4   4   7        0.87       -1.62      2.10 o
  -3   4   7      173.77      173.37      4.51 o
  -2   4   7       58.89       61.80      1.93 o
  -1   4   7       71.00       86.43      2.63 o
   0   4   7      131.36      144.88      3.49 o
   1   4   7       17.20       15.86      1.31 o
   2   4   7      144.46      140.60      3.55 o
   3   4   7        0.01       -0.78      5.31 o
   4   4   7        5.40        1.41      4.17 o
  -6   5   7       15.45       11.27      4.14 o
  -5   5   7        0.25        2.08      4.84 o
  -4   5   7        0.29       -0.92      2.10 o
  -3   5   7       48.49       51.14      3.55 o
  -2   5   7      167.86      169.72      3.50 o
  -1   5   7       68.59       73.98      2.50 o
   0   5   7        4.99        2.24      1.22 o
   1   5   7       78.74       74.28      2.18 o
   2   5   7      448.93      429.29      8.09 o
   3   5   7       22.71       24.11      5.06 o
   4   5   7        0.13        3.85      4.31 o
  -6   6   7        1.53        0.35      3.44 o
  -5   6   7        6.50        5.93      3.58 o
  -4   6   7        0.08        1.89      2.70 o
  -3   6   7        5.03        6.25      1.95 o
  -2   6   7       35.06       38.49      1.82 o
  -1   6   7      305.83      287.50      4.61 o
   0   6   7       28.28       26.48      1.79 o
   1   6   7        8.92        4.96      1.12 o
   2   6   7       23.87       20.87      2.07 o
   3   6   7        8.93       13.36      5.64 o
   4   6   7        0.31        1.56      4.30 o
  -5   7   7        6.22        8.63      3.59 o
  -4   7   7       15.88        9.41      3.58 o
  -3   7   7       13.48       10.76      2.24 o
  -2   7   7        4.81        3.15      1.05 o
  -1   7   7       75.23       82.63      2.54 o
   0   7   7        0.31       -1.12      1.12 o
   1   7   7       85.51       75.02      2.67 o
   2   7   7        4.16        6.16      1.77 o
   3   7   7       17.16       14.57      6.07 o
   4   7   7        0.17       -2.40      4.14 o
  -5   8   7       22.94       16.99      4.19 o
  -4   8   7        0.34        0.38      2.83 o
  -3   8   7        5.43        1.37      2.78 o
  -2   8   7        8.63       12.03      1.27 o
  -1   8   7       13.53       12.18      1.54 o
   0   8   7       92.28       94.27      2.89 o
   1   8   7        5.55        2.50      1.19 o
   2   8   7       35.04       37.74      3.65 o
   3   8   7        3.78        3.86      4.05 o
   4   8   7        2.34       -3.22      6.71 o
  -5   9   7        0.61        1.90      3.53 o
  -4   9   7       31.60       34.72      5.00 o
  -3   9   7      158.96      156.06      8.07 o
  -2   9   7        0.16       -0.57      1.24 o
  -1   9   7      155.10      162.43      3.55 o
   0   9   7       33.23       37.35      2.13 o
   1   9   7        0.52       -1.49      1.49 o
   2   9   7       14.20       12.08      2.90 o
   3   9   7       15.71       16.71      5.12 o
   4   9   7        8.07        5.18      8.68 o
  -5  10   7        5.81        6.34      3.77 o
  -4  10   7       61.65       52.79     11.18 o
  -3  10   7       42.15       43.98      4.38 o
  -2  10   7        0.10        0.46      1.30 o
  -1  10   7       42.14       42.48      2.45 o
   0  10   7      664.87      659.59      9.15 o
   1  10   7       97.02      104.00      3.73 o
   2  10   7       18.00       13.14      3.06 o
   3  10   7        0.74        0.69      3.87 o
   4  10   7        0.42        2.85      6.35 o
  -5  11   7        7.14        6.99      4.24 o
  -4  11   7       35.11       36.87      9.38 o
  -3  11   7       32.67       26.40      4.09 o
  -2  11   7        9.41        7.70      1.66 o
  -1  11   7       59.19       57.77      2.91 o
   0  11   7       44.25       48.17      3.51 o
   1  11   7       52.46       54.04      3.21 o
   2  11   7       14.90       15.50      5.66 o
   3  11   7       11.97       12.12      5.12 o
   4  11   7        5.31        5.30      5.10 o
  -5  12   7        0.56        5.87      4.45 o
  -4  12   7        0.10        1.61      3.89 o
  -3  12   7       50.18       46.46      5.13 o
  -2  12   7        0.57       -0.72      2.21 o
  -1  12   7        9.93       10.11      1.96 o
   0  12   7       44.62       45.77      2.96 o
   1  12   7      174.07      175.14      4.93 o
   2  12   7        0.64       -1.13      2.60 o
   3  12   7        0.00       -1.32      4.41 o
   4  12   7        3.90        0.36     10.46 o
  -5  13   7        1.18        3.35      4.30 o
  -4  13   7       40.94       46.65      6.59 o
  -3  13   7        2.85       -1.24      3.71 o
  -2  13   7       22.65       16.30      3.07 o
  -1  13   7        1.01       -0.57      1.86 o
   0  13   7       79.68       82.40      5.64 o
   1  13   7       18.81       18.89      2.37 o
   2  13   7       12.26        9.17      3.34 o
   3  13   7        4.88        4.72      6.01 o
  -5  14   7        0.03       -4.33      4.33 o
  -4  14   7        4.14        4.82      4.23 o
  -3  14   7        1.08        6.74      3.26 o
  -2  14   7        6.76        5.96      2.76 o
  -1  14   7       44.43       44.80      3.83 o
   0  14   7       18.39       17.42      2.65 o
   1  14   7        1.68       -1.99      1.99 o
   2  14   7        0.00       -0.33      3.44 o
   3  14   7        0.37       12.39      5.44 o
  -4  15   7       40.02       45.46      8.20 o
  -3  15   7        2.25        4.31      4.00 o
  -2  15   7        2.97        0.59      4.30 o
  -1  15   7        3.10       -0.94      2.45 o
   0  15   7        7.43        7.17      2.82 o
   1  15   7       97.77       97.80      4.75 o
   2  15   7        2.54        5.76      5.18 o
   3  15   7        0.71       -2.02      6.72 o
  -4  16   7       13.78       19.73      6.39 o
  -3  16   7       16.66       21.40      4.56 o
  -2  16   7        0.10        1.51      3.58 o
  -1  16   7       18.76       24.34      3.42 o
   0  16   7        5.63        8.55      3.10 o
   1  16   7        0.13        0.11      2.76 o
   2  16   7        3.79        3.13      4.81 o
   3  16   7        0.20       -4.27      7.12 o
  -4  17   7        1.48        6.94      7.00 o
  -3  17   7        2.74        2.11      4.39 o
  -2  17   7       13.55        6.85      3.59 o
  -1  17   7        8.17        7.31      3.07 o
   0  17   7        0.05        4.76      3.16 o
   1  17   7        2.61        0.73      2.59 o
   2  17   7        4.54       -2.32      4.64 o
   3  17   7        6.64        1.03      8.00 o
  -4  18   7        3.78        5.25      7.21 o
  -3  18   7        1.90       -0.34      4.39 o
  -2  18   7        0.95       -2.62      3.46 o
  -1  18   7       13.23       10.65      3.15 o
   0  18   7        2.08        0.91      3.13 o
   1  18   7        2.08        3.88      2.72 o
   2  18   7        1.93        2.29      5.12 o
  -3  19   7        3.19        9.70      5.57 o
  -2  19   7        2.67        1.63      3.81 o
  -1  19   7        0.08        0.57      7.00 o
   0  19   7        0.28        1.28      3.24 o
   1  19   7        0.81        1.40      3.20 o
   2  19   7        0.06        6.83      5.68 o
  -3  20   7        0.31        2.50      5.28 o
  -2  20   7        0.40        0.30      3.83 o
  -1  20   7       41.33       48.58      5.43 o
   0  20   7       14.67       20.48      4.14 o
   1  20   7        5.93        8.48      4.57 o
   2  20   7        0.34        2.61      6.72 o
  -2  21   7        9.43       12.26      4.72 o
  -1  21   7       14.20       20.99      5.09 o
   0  21   7        0.26        1.96      3.84 o
   1  21   7        0.02        4.69      3.29 o
  -1  22   7        8.12        4.47      3.81 o
   0  22   7        8.91        7.46      4.65 o
  -6   0   8       17.72       11.55      5.91 o
  -5   0   8        6.51       -2.37      4.17 o
  -4   0   8       52.51       51.17      7.36 o
  -3   0   8        1.93        4.56      2.72 o
  -2   0   8       13.89       19.68      2.14 o
  -1   0   8       91.36      112.95      4.36 o
   0   0   8      207.34      185.73      6.57 o
   1   0   8       28.27       24.65      2.21 o
   2   0   8      279.31      294.36      8.13 o
   4   0   8      112.02      111.07     13.29 o
  -6   1   8        0.30        1.99      3.63 o
  -5   1   8        2.64        1.11      2.99 o
  -4   1   8        1.63        3.07      2.93 o
  -3   1   8        8.83        8.81      2.09 o
  -2   1   8        4.58        7.08      1.34 o
  -1   1   8       35.73       34.81      2.03 o
   0   1   8        0.11        1.07      1.25 o
   1   1   8       22.63       19.31      1.49 o
   2   1   8       57.84       52.32      2.05 o
   3   1   8        0.00        5.10      5.64 o
   4   1   8       15.48       23.18      8.27 o
  -6   2   8        0.02       -0.69      3.45 o
  -5   2   8        3.19        2.01      3.17 o
  -4   2   8        2.26        4.34      3.10 o
  -3   2   8        0.76        1.67      1.80 o
  -2   2   8        1.65        0.23      1.18 o
  -1   2   8       78.91       75.02      2.62 o
   0   2   8      159.74      177.68      3.81 o
   1   2   8        1.25        2.19      1.11 o
   2   2   8        2.21        2.42      1.40 o
   3   2   8        9.25        4.43      3.87 o
   4   2   8        1.50        4.56      6.55 o
  -6   3   8        0.06        0.95      3.53 o
  -5   3   8        3.44        5.00      3.39 o
  -4   3   8       41.97       50.02      5.35 o
  -3   3   8      246.74      238.66      7.42 o
  -2   3   8        5.33        7.48      1.35 o
  -1   3   8       52.00       48.69      2.39 o
   0   3   8        0.82       -0.21      1.15 o
   1   3   8       94.13      101.16      4.03 o
   2   3   8       33.96       35.97      2.95 o
   3   3   8       17.83       13.99      4.63 o
   4   3   8       19.44       14.20      7.78 o
  -5   4   8       27.00       21.08      6.06 o
  -4   4   8       10.45        7.65      3.32 o
  -3   4   8       73.26       78.99      4.97 o
  -2   4   8        7.08        8.10      1.46 o
  -1   4   8       46.61       49.88      2.43 o
   0   4   8       25.95       23.75      1.81 o
   1   4   8      107.57      113.39      4.83 o
   2   4   8        2.99        2.22      2.68 o
   3   4   8        2.28       -2.51      4.09 o
   4   4   8       12.10       13.25      5.45 o
  -5   5   8        5.63        8.52      3.74 o
  -4   5   8       55.55       43.43      5.35 o
  -3   5   8       97.71       91.64      8.67 o
  -2   5   8       41.60       37.68      2.17 o
  -1   5   8       42.60       41.86      2.55 o
   0   5   8       57.36       51.04      2.34 o
   1   5   8        0.83       -0.40      1.46 o
   2   5   8       48.66       45.28      4.25 o
   3   5   8       20.34        2.94      4.20 o
   4   5   8        5.63        1.48      4.69 o
  -5   6   8        0.85        4.10      3.60 o
  -4   6   8       16.84       10.75      3.68 o
  -3   6   8       37.14       43.49      5.81 o
  -2   6   8        1.14        1.55      1.40 o
  -1   6   8      202.95      199.39      4.15 o
   0   6   8      180.19      172.00      4.99 o
   1   6   8       64.44       77.00      3.10 o
   2   6   8        0.12       -2.39      2.39 o
   3   6   8        1.41       -0.55      5.77 o
   4   6   8       11.31       13.90      5.63 o
  -5   7   8       16.72       13.69      4.23 o
  -4   7   8       54.16       40.38      5.46 o
  -3   7   8        7.72        1.51      3.17 o
  -2   7   8       59.73       67.17      2.66 o
  -1   7   8        5.77        3.60      1.46 o
   0   7   8      258.86      232.52      4.83 o
   1   7   8       87.04       82.93      3.38 o
   2   7   8       89.66       86.45      6.54 o
   3   7   8        3.11        1.29      6.75 o
   4   7   8        0.74        1.36      4.91 o
  -5   8   8        1.05        0.32      3.55 o
  -4   8   8       11.93       10.59      8.06 o
  -3   8   8        0.92        2.24      2.06 o
  -2   8   8        2.14        3.95      1.39 o
  -1   8   8       69.28       82.93      3.42 o
   0   8   8       65.84       61.47      2.65 o
   1   8   8       13.53       13.26      2.04 o
   2   8   8      106.48      123.77      8.56 o
   3   8   8       40.55       37.33      6.62 o
   4   8   8        0.60        2.44      4.86 o
  -5   9   8        1.99        0.45      3.59 o
  -4   9   8        4.82        0.31      3.48 o
  -3   9   8       10.19       13.38      3.06 o
  -2   9   8        2.07        2.13      1.54 o
  -1   9   8       37.90       33.85      2.39 o
   0   9   8       23.21       24.31      2.21 o
   1   9   8       42.84       41.87      3.18 o
   2   9   8        2.49        1.67      3.41 o
   3   9   8        6.47        2.48      4.42 o
   4   9   8        4.07        1.73      5.20 o
  -5  10   8       10.32        7.38      4.56 o
  -4  10   8        0.29        2.96      3.68 o
  -3  10   8        2.07        3.00      2.35 o
  -2  10   8        0.07        0.42      1.55 o
  -1  10   8        5.05        1.37      1.55 o
   0  10   8      309.96      323.90      8.20 o
   1  10   8       20.72       21.99      2.40 o
   2  10   8        6.69        6.77      3.66 o
   3  10   8        0.21       -4.00      4.30 o
   4  10   8        3.74        6.21      6.03 o
  -5  11   8        1.76        3.95      4.31 o
  -4  11   8       15.97       12.30      4.56 o
  -3  11   8       32.85       27.06      3.32 o
  -2  11   8        1.46       -0.94      1.55 o
  -1  11   8       22.63       20.06      2.60 o
   0  11   8       20.26       23.41      2.57 o
   1  11   8        0.35        3.26      1.94 o
   2  11   8       11.93        7.81      3.71 o
   3  11   8        0.64        4.56      6.47 o
  -5  12   8        0.27        4.73      4.47 o
  -4  12   8        7.96        5.40      4.39 o
  -3  12   8       21.38       24.80      3.39 o
  -2  12   8        0.37       -1.10      1.89 o
  -1  12   8       43.69       41.62      3.81 o
   0  12   8       42.77       43.13      3.98 o
   1  12   8       14.70       15.04      2.44 o
   2  12   8        8.68       14.07      4.19 o
   3  12   8        1.15        1.38      4.93 o
  -5  13   8        0.08       -1.07      5.70 o
  -4  13   8        6.72        1.98     10.35 o
  -3  13   8       84.78       80.05      9.14 o
  -2  13   8      105.25       93.35      4.04 o
  -1  13   8        3.34        3.93      3.08 o
   0  13   8       28.34       27.35      3.21 o
   1  13   8        0.04       -2.12      2.12 o
   2  13   8        0.00        1.17      4.52 o
   3  13   8        0.67        3.49      7.05 o
  -4  14   8        2.06       -4.05      4.05 o
  -3  14   8        2.14        4.71      3.60 o
  -2  14   8        1.15        1.88      3.13 o
  -1  14   8        0.30        1.17      2.56 o
   0  14   8        1.72        1.41      3.69 o
   1  14   8       15.33       21.70      3.89 o
   2  14   8        7.72       11.62      5.28 o
   3  14   8        1.56       -6.67      6.67 o
  -4  15   8        3.10       10.06      5.31 o
  -3  15   8        0.06       -2.68      4.09 o
  -2  15   8       17.57       10.77      6.44 o
  -1  15   8        0.34        1.54      2.54 o
   0  15   8        5.48        3.17      3.14 o
   1  15   8        6.82        6.90      2.92 o
   2  15   8       32.33       23.86      6.27 o
   3  15   8        0.13       13.87      8.53 o
  -4  16   8       11.54       11.51      7.95 o
  -3  16   8        0.06       -5.69      5.69 o
  -2  16   8        0.91        1.59      3.29 o
  -1  16   8        1.02       -0.53      2.63 o
   0  16   8        0.44        1.23      3.74 o
   1  16   8        2.67       -1.76      2.67 o
   2  16   8       19.37       19.88      6.89 o
  -4  17   8        0.56       -1.38      6.62 o
  -3  17   8        0.16       -3.57      5.79 o
  -2  17   8       17.98       14.80      6.20 o
  -1  17   8        0.05        7.48      3.37 o
   0  17   8        0.13        2.21      3.14 o
   1  17   8        3.94        6.43      2.85 o
   2  17   8        5.13        6.88      5.51 o
  -3  18   8        0.33        6.50     10.77 o
  -2  18   8        6.17        8.75      4.00 o
  -1  18   8        0.06       -3.69      3.69 o
   0  18   8        3.80        5.09      4.07 o
   1  18   8        1.35       -0.54      3.28 o
   2  18   8       33.74       47.45      8.03 o
  -3  19   8        0.85       -1.57      4.97 o
  -2  19   8        1.06        7.22      4.25 o
  -1  19   8        0.32        1.42      3.33 o
   0  19   8        8.72       13.58      3.97 o
   1  19   8        1.79        4.26      3.76 o
  -2  20   8        0.59       -1.47      4.58 o
  -1  20   8        0.01       -0.80      3.34 o
   0  20   8       22.30       23.26      6.65 o
   1  20   8        0.19        0.90      3.10 o
  -1  21   8        1.56       -0.81      3.83 o
   0  21   8        3.68        1.32      4.17 o
  -5   1   9        3.45        1.83      3.40 o
  -4   1   9        3.72        0.47      3.24 o
  -3   1   9        0.28       -1.65      2.81 o
  -2   1   9        1.49        1.37      1.57 o
  -1   1   9      112.06      116.64      3.62 o
   0   1   9        4.66        4.11      1.44 o
   1   1   9       14.40       14.92      1.75 o
   2   1   9        6.38        5.52      2.81 o
   3   1   9       74.88       66.93     11.06 o
   4   1   9        5.59        6.49      7.67 o
  -5   2   9       19.91       22.66      4.92 o
  -4   2   9        3.17        2.10      3.26 o
  -3   2   9        0.00       -2.54      2.95 o
  -2   2   9       15.40       16.55      2.02 o
  -1   2   9        2.67        5.92      1.52 o
   0   2   9       20.68       23.70      1.96 o
   1   2   9       56.61       61.08      2.61 o
   2   2   9        7.02        3.70      2.17 o
   3   2   9       18.38       18.65      5.47 o
   4   2   9       33.09       51.70      7.89 o
  -5   3   9        1.23        1.76      3.35 o
  -4   3   9        0.00       -0.05      5.41 o
  -3   3   9       30.16       22.46      4.32 o
  -2   3   9       36.92       48.46      2.73 o
  -1   3   9        6.01        7.85      1.56 o
   0   3   9       21.37       26.75      2.28 o
   1   3   9        1.87        0.02      1.57 o
   2   3   9       19.47       14.83      2.90 o
   3   3   9        5.37        6.70      4.64 o
   4   3   9        0.40       -1.98      4.98 o
  -5   4   9        0.54        0.25      3.48 o
  -4   4   9       20.15       19.48      4.52 o
  -3   4   9       14.28       14.40      4.11 o
  -2   4   9      103.62      108.10      4.59 o
  -1   4   9       98.85      104.24      3.44 o
   0   4   9        7.53        8.79      1.59 o
   1   4   9      111.49      117.55      3.86 o
   2   4   9        8.41       10.09      3.77 o
   3   4   9        0.98       -2.27      9.73 o
   4   4   9        5.81        1.70      5.81 o
  -5   5   9        5.86        6.74      4.06 o
  -4   5   9       17.82       15.85      4.39 o
  -3   5   9       35.92       38.94      3.26 o
  -2   5   9      136.36      141.74      6.51 o
  -1   5   9       58.51       54.38      2.90 o
   0   5   9       12.04       12.96      1.98 o
   1   5   9       12.38       11.90      1.99 o
   2   5   9      100.51       84.67      6.84 o
   3   5   9        0.05       -4.52      9.17 o
   4   5   9        1.45        8.21      5.59 o
  -5   6   9       12.58       20.06      4.84 o
  -4   6   9        6.01        6.80      3.89 o
  -3   6   9        3.91        5.60      4.09 o
  -2   6   9        1.49       -0.57      2.08 o
  -1   6   9       28.56       32.92      2.44 o
   0   6   9        0.71        1.41      1.54 o
   1   6   9       20.02       18.42      2.15 o
   2   6   9        6.96        2.19      3.41 o
   3   6   9        1.50        7.20      5.14 o
   4   6   9        0.03        5.18      8.43 o
  -5   7   9        0.79        1.51      3.98 o
  -4   7   9       27.41       28.59      5.34 o
  -3   7   9        4.39        1.04      2.38 o
  -2   7   9       11.62       11.51      2.92 o
  -1   7   9      189.84      192.08      4.62 o
   0   7   9        9.03        7.23      1.77 o
   1   7   9      289.75      294.30      6.44 o
   2   7   9       10.94        6.96      3.61 o
   3   7   9        0.54        0.75      4.59 o
  -5   8   9        2.94        3.05      4.14 o
  -4   8   9        2.28        1.00      3.48 o
  -3   8   9        0.18       -0.32      2.31 o
  -2   8   9       19.21       16.99      2.55 o
  -1   8   9      133.26      138.21      4.86 o
   0   8   9       47.83       54.96      3.02 o
   1   8   9       64.75       64.71      3.96 o
   2   8   9        0.51        5.47      3.68 o
   3   8   9        4.01        5.84      5.15 o
  -5   9   9        0.67       -1.10      3.73 o
  -4   9   9        2.09        2.35      3.86 o
  -3   9   9       12.52       13.31      2.96 o
  -2   9   9       16.12       13.35      2.50 o
  -1   9   9       11.48       12.73      3.35 o
   0   9   9       28.00       32.91      2.66 o
   1   9   9       21.15       24.16      2.63 o
   2   9   9        0.71        1.83      3.50 o
   3   9   9        0.78        2.86      4.81 o
  -5  10   9        6.43        5.16      4.77 o
  -4  10   9      153.95      140.73      9.69 o
  -3  10   9       12.33       12.69      2.93 o
  -2  10   9       30.03       26.71      2.97 o
  -1  10   9        5.09        1.56      3.42 o
   0  10   9       97.15       88.19      4.33 o
   1  10   9      104.58      108.69      4.98 o
   2  10   9       36.02       44.37      5.71 o
   3  10   9       11.03        0.47      5.59 o
  -5  11   9        4.55        3.28      4.68 o
  -4  11   9        0.80        4.17      4.48 o
  -3  11   9        7.07        4.87      3.53 o
  -2  11   9        0.34        2.02      2.13 o
  -1  11   9       71.39       81.08      6.71 o
   0  11   9       31.66       31.03      3.38 o
   1  11   9       40.54       49.68      8.00 o
   2  11   9        0.44        3.29      4.68 o
   3  11   9        9.12        8.14      9.97 o
  -4  12   9       12.25       20.84     10.40 o
  -3  12   9        9.56       16.28      3.31 o
  -2  12   9       14.43       13.80      3.94 o
  -1  12   9       12.63       11.06      3.02 o
   0  12   9       20.43       18.02      3.03 o
   1  12   9       31.15       33.45      3.76 o
   2  12   9       10.10       14.07      5.54 o
   3  12   9        4.55       15.32      8.82 o
  -4  13   9       15.89        8.90      5.04 o
  -3  13   9        0.14        1.80      2.82 o
  -2  13   9        0.92        2.36      2.25 o
  -1  13   9        0.94       -2.40      2.40 o
   0  13   9       11.04       14.98      3.72 o
   1  13   9        4.22        3.45      2.79 o
   2  13   9        0.42        3.02      4.94 o
   3  13   9        0.36        3.15      7.90 o
  -4  14   9        9.82        5.95      5.71 o
  -3  14   9        7.28        9.00      3.78 o
  -2  14   9        0.79        0.40      2.49 o
  -1  14   9        0.37       -0.91      2.55 o
   0  14   9        6.36        5.03      3.19 o
   1  14   9        0.84       -1.59      2.59 o
   2  14   9        0.04       -1.50      4.74 o
  -4  15   9        2.69       -0.65      6.38 o
  -3  15   9        1.55        0.43      3.51 o
  -2  15   9        0.70       -3.22      3.22 o
  -1  15   9       16.38       16.41      3.81 o
   0  15   9        1.52        4.38      3.19 o
   1  15   9       15.77       18.55      4.68 o
   2  15   9        1.27        7.83      5.61 o
  -3  16   9        0.02        2.33      3.66 o
  -2  16   9        2.90        6.25      3.61 o
  -1  16   9        0.48        2.88      3.32 o
   0  16   9        1.87        1.47      6.98 o
   1  16   9        0.01        3.41      3.25 o
   2  16   9        0.42        0.59      5.61 o
  -3  17   9        6.30       14.46      5.81 o
  -2  17   9        1.11       -1.33      3.54 o
  -1  17   9        0.45        0.83      3.34 o
   0  17   9        0.40        1.01      3.25 o
   1  17   9        0.02        1.58      3.38 o
   2  17   9        2.56        9.79      6.00 o
  -3  18   9        2.13        2.39      5.24 o
  -2  18   9        3.55        6.16      4.24 o
  -1  18   9        2.65        3.76      3.59 o
   0  18   9        1.25        0.55      3.48 o
   1  18   9        6.94        5.91      8.05 o
  -2  19   9       12.08        9.40      5.69 o
  -1  19   9        5.47       12.69      4.05 o
   0  19   9        0.45        2.90      3.60 o
   1  19   9        0.85        6.15      8.45 o
  -1  20   9        0.67       -3.48      3.48 o
   0  20   9        5.27        6.67      3.98 o
  -5   0  10        1.61        1.21      5.30 o
  -4   0  10        0.11       -0.94      5.16 o
  -3   0  10       47.53       50.67      8.64 o
  -2   0  10       26.50       27.39      4.64 o
  -1   0  10        0.82       -0.40      2.27 o
   0   0  10        1.38        5.40      2.46 o
   1   0  10       29.87       20.05      3.56 o
   2   0  10       29.28       34.07      3.73 o
   3   0  10       14.93       10.23      7.98 o
  -5   1  10        3.84        3.70      6.97 o
  -4   1  10        3.54        3.49      3.63 o
  -3   1  10        1.91       -0.67      4.99 o
  -2   1  10        4.40        0.04      2.18 o
  -1   1  10        0.01       -1.59      1.59 o
   0   1  10        0.05       -0.54      1.61 o
   1   1  10       19.16       19.27      2.18 o
   2   1  10        2.88        1.24      2.53 o
   3   1  10       15.82        5.82     11.99 o
  -5   2  10        3.13        6.71      4.09 o
  -4   2  10       42.47       34.99      5.66 o
  -3   2  10       25.60       23.10      4.80 o
  -2   2  10        5.83        3.59      2.27 o
  -1   2  10       28.58       32.44      2.57 o
   0   2  10        9.41       10.07      2.01 o
   1   2  10       40.02       36.49      2.65 o
   2   2  10        7.99        7.84      2.35 o
   3   2  10       14.43       14.25      5.82 o
  -5   3  10        1.30        0.25      3.86 o
  -4   3  10        0.58        0.87      3.58 o
  -3   3  10        0.40       -0.16      3.26 o
  -2   3  10        0.15        1.71      3.24 o
  -1   3  10        1.06       -0.18      1.71 o
   0   3  10       11.67        9.83      2.03 o
   1   3  10        0.46       -1.57      1.57 o
   2   3  10       13.75        9.19      2.01 o
   3   3  10       12.25       22.36      9.40 o
  -5   4  10        0.02       -2.70      3.92 o
  -4   4  10        8.29       12.60      4.27 o
  -3   4  10        1.85       -0.18      2.28 o
  -2   4  10       32.82       35.75      3.49 o
  -1   4  10       18.90       20.85      2.34 o
   0   4  10        0.67       -0.77      1.64 o
   1   4  10        0.06        0.10      1.83 o
   2   4  10        0.09       -0.25      2.67 o
   3   4  10        4.14        2.61      7.82 o
  -5   5  10        4.58        0.68      3.99 o
  -4   5  10        0.26       -2.72      3.20 o
  -3   5  10        6.08        2.38      2.59 o
  -2   5  10        9.70       16.22      2.90 o
  -1   5  10       54.16       63.39      3.48 o
   0   5  10       30.29       34.13      2.83 o
   1   5  10        0.03       -0.36      1.78 o
   2   5  10       33.14       40.96     12.43 o
   3   5  10       10.69       14.73      6.18 o
  -5   6  10        1.61       -0.06      4.65 o
  -4   6  10        0.72        2.34      3.83 o
  -3   6  10       18.82       15.47      3.20 o
  -2   6  10        7.48        7.04      2.57 o
  -1   6  10        3.88        5.51      2.20 o
   0   6  10       39.42       46.39      3.18 o
   1   6  10        1.31        0.67      1.95 o
   2   6  10        5.88        3.21      5.47 o
   3   6  10        0.45       -4.69      5.17 o
  -5   7  10        3.09        0.52      4.15 o
  -4   7  10       10.44       13.21      4.71 o
  -3   7  10       16.78       15.51      4.22 o
  -2   7  10       56.93       66.22      6.27 o
  -1   7  10      111.96      117.57      5.37 o
   0   7  10        0.60        1.16      1.95 o
   1   7  10      124.20      126.74      5.37 o
   2   7  10        2.80       -1.53      3.48 o
   3   7  10       11.05       12.65      6.04 o
  -5   8  10        1.74        0.73      4.31 o
  -4   8  10        0.05       -1.37      5.32 o
  -3   8  10        1.25        2.34      3.43 o
  -2   8  10        1.43       -2.09      2.09 o
  -1   8  10      135.58      140.33      6.17 o
   0   8  10       40.57       41.13      3.35 o
   1   8  10        0.01        1.31      2.41 o
   2   8  10        6.56        0.50      3.86 o
   3   8  10        1.48       -1.69      5.57 o
  -5   9  10        6.19        4.00      4.85 o
  -4   9  10        0.83       -1.84      4.27 o
  -3   9  10        4.12        7.44      2.90 o
  -2   9  10        4.94        7.16      2.50 o
  -1   9  10        2.26        5.60      2.89 o
   0   9  10       41.56       47.87      3.92 o
   1   9  10        0.63        3.23      3.79 o
   2   9  10        0.06        5.98      5.07 o
   3   9  10        1.66       -6.03      7.09 o
  -4  10  10        4.69       -0.43      4.31 o
  -3  10  10        0.01        2.06      2.74 o
  -2  10  10        3.67        2.43      2.58 o
  -1  10  10        1.71       -0.51      2.62 o
   0  10  10        7.18        9.59      3.05 o
   1  10  10        0.00       -1.36      2.59 o
   2  10  10        3.07        9.68      5.32 o
   3  10  10        0.07       -2.80      7.52 o
  -4  11  10        6.69        8.44      4.92 o
  -3  11  10        6.94        5.70      3.02 o
  -2  11  10        1.76        1.16      2.52 o
  -1  11  10       17.11       19.06      3.48 o
   0  11  10        2.62        5.71      4.27 o
   1  11  10        0.01        0.47      2.65 o
   2  11  10        4.22        1.75      4.87 o
  -4  12  10        4.81        8.60      5.14 o
  -3  12  10        0.00       -3.03      3.03 o
  -2  12  10        9.77        4.73      2.66 o
  -1  12  10        0.66        0.18      2.61 o
   0  12  10        0.08        2.58      3.40 o
   1  12  10        5.12        4.80      2.92 o
   2  12  10        0.46        1.68      6.80 o
  -4  13  10        0.04       -1.21      4.63 o
  -3  13  10        0.47        1.64      3.43 o
  -2  13  10       10.21        8.90      3.23 o
  -1  13  10        1.56        4.29      3.35 o
   0  13  10       13.61       22.13      5.45 o
   1  13  10       32.85       42.52      4.25 o
   2  13  10        0.06       -0.43     10.04 o
  -4  14  10        8.10        5.75      7.56 o
  -3  14  10        5.28       -1.77      3.30 o
  -2  14  10        4.85        3.37      2.69 o
  -1  14  10        1.01        5.97      3.52 o
   0  14  10        6.55       10.37      3.70 o
   1  14  10        1.86       10.17      3.47 o
   2  14  10        0.76        1.48      5.54 o
  -3  15  10       12.53        8.31      4.22 o
  -2  15  10        1.80        7.26      3.18 o
  -1  15  10        0.31       -2.14      3.28 o
   0  15  10       12.44        4.65      3.93 o
   1  15  10        0.20        5.23      3.25 o
   2  15  10        3.50        6.01      9.03 o
  -3  16  10        1.04        5.36      4.17 o
  -2  16  10        1.76        1.38      3.85 o
  -1  16  10        2.97       -0.70      3.36 o
   0  16  10        0.00       -0.33      4.26 o
   1  16  10       12.88       14.19      4.18 o
  -3  17  10        0.18        1.56      6.99 o
  -2  17  10        2.04       -2.62      4.55 o
  -1  17  10        0.30        0.51      3.46 o
   0  17  10       25.08       18.80      4.43 o
   1  17  10        4.77        8.25      3.78 o
  -2  18  10        0.01       -1.92      5.25 o
  -1  18  10        7.66        6.10      3.93 o
   0  18  10       12.93       14.26      4.41 o
  -1  19  10        7.88       12.22      6.49 o
  -5   1  11        4.60        2.65      4.43 o
  -4   1  11        6.45        2.17      4.03 o
  -3   1  11        0.18        0.40      3.72 o
  -2   1  11        7.30        7.09      2.88 o
  -1   1  11       10.31        6.80      2.97 o
   0   1  11        7.97        8.59      2.49 o
   1   1  11        2.84        2.65      2.70 o
   2   1  11       15.77       19.08      2.48 o
   3   1  11        0.61       -0.40      5.65 o
  -5   2  11        4.88        2.25      7.85 o
  -4   2  11        1.56        1.64      3.91 o
  -3   2  11        7.56        7.50      4.05 o
  -2   2  11       39.97       44.78      4.02 o
  -1   2  11       32.90       20.35      8.70 o
   0   2  11        6.62        3.80      2.79 o
   1   2  11       17.44       19.09      3.30 o
   2   2  11        0.74        0.57      1.88 o
   3   2  11       23.67       10.05      6.72 o
  -5   3  11        1.78        1.47      4.43 o
  -4   3  11       15.89        9.04      4.60 o
  -3   3  11       21.78       21.97      3.29 o
  -2   3  11       27.56       21.32      3.36 o
  -1   3  11        3.74        1.74      3.12 o
   0   3  11        0.31       -2.13      2.13 o
   1   3  11       29.93       28.94      4.01 o
   2   3  11        1.61        1.08      2.73 o
   3   3  11        6.57        8.74      6.57 o
  -5   4  11        0.87        2.93      4.55 o
  -4   4  11       10.30        8.42      4.38 o
  -3   4  11       33.61       36.59      3.95 o
  -2   4  11        0.00        0.48      2.63 o
  -1   4  11       64.43       54.33      6.11 o
   0   4  11        0.03        1.47      2.17 o
   1   4  11        0.77       -1.10      3.34 o
   2   4  11        1.90        1.64      2.66 o
   3   4  11        8.82       15.77      6.76 o
  -5   5  11        1.34        1.89      4.72 o
  -4   5  11        0.00        1.40      4.83 o
  -3   5  11       24.45       35.82      5.13 o
  -2   5  11       94.31      100.23      6.50 o
  -1   5  11        1.03       -2.48      2.93 o
   0   5  11        0.23        2.70      2.57 o
   1   5  11       35.34       29.50      3.96 o
   2   5  11        2.29        8.94      5.55 o
   3   5  11        0.00       -0.12      7.95 o
  -4   6  11        0.09        1.18      4.33 o
  -3   6  11        0.09        1.57      2.94 o
  -2   6  11       44.28       46.47      5.35 o
  -1   6  11        0.00       -2.47      2.62 o
   0   6  11       64.36       80.23      6.61 o
   1   6  11       45.56       44.62      4.42 o
   2   6  11        1.09        3.36      5.18 o
   3   6  11       13.08        8.91      9.43 o
  -4   7  11        9.89       11.76      5.58 o
  -3   7  11        0.24       -0.16      3.04 o
  -2   7  11       14.87       14.94      3.02 o
  -1   7  11        7.40        9.51      4.08 o
   0   7  11       16.87       15.95      3.47 o
   1   7  11        1.23        2.83      2.96 o
   2   7  11        0.81        0.58      4.78 o
  -4   8  11        7.86       11.12      5.31 o
  -3   8  11        2.13        3.28      2.90 o
  -2   8  11        3.52        4.26      2.81 o
  -1   8  11        5.14        4.55      4.41 o
   0   8  11        3.44        4.14      3.22 o
   1   8  11        4.06        4.23      3.26 o
   2   8  11        2.59        7.81      5.57 o
  -4   9  11        4.31        2.76      4.80 o
  -3   9  11        2.71        5.49      3.02 o
  -2   9  11       14.41       18.09      3.38 o
  -1   9  11       15.32        9.43      3.62 o
   0   9  11       75.39       73.30      9.65 o
   1   9  11       16.84       11.60      3.77 o
   2   9  11        4.90        3.10      5.45 o
  -4  10  11        0.03        0.92      4.78 o
  -3  10  11        6.86        8.58      3.68 o
  -2  10  11        1.95        3.92      2.82 o
  -1  10  11        5.50       11.69      3.76 o
   0  10  11       61.10       83.07      6.20 o
   1  10  11       32.46       22.67      4.14 o
   2  10  11        7.62        3.58      8.74 o
  -4  11  11        0.14       -3.70      4.60 o
  -3  11  11        1.02       -3.24      3.24 o
  -2  11  11        2.02        2.58      2.72 o
  -1  11  11       10.38        6.51      3.53 o
   0  11  11        0.05       -1.45      3.95 o
   1  11  11        1.34        6.38      4.34 o
   2  11  11        0.86        7.67      8.70 o
  -4  12  11        8.69       -3.32      6.67 o
  -3  12  11        1.05        6.85      3.75 o
  -2  12  11        0.41        0.07      4.06 o
  -1  12  11        0.09        7.67      3.46 o
   0  12  11        3.68        6.75      3.52 o
   1  12  11       32.07       29.34      4.37 o
   2  12  11        3.26        3.40      7.77 o
  -3  13  11        2.64        4.39      3.96 o
  -2  13  11        0.00       -0.30      2.81 o
  -1  13  11        5.27        1.43      3.10 o
   0  13  11        0.13       -0.43      7.78 o
   1  13  11        0.38        0.12      3.23 o
  -3  14  11        0.00        2.53      3.90 o
  -2  14  11        1.37       -2.24      3.15 o
  -1  14  11        7.56        1.63      3.48 o
   0  14  11        1.26        1.42      3.46 o
   1  14  11        2.80       -0.99      3.07 o
  -3  15  11        8.64        8.55      4.58 o
  -2  15  11        0.34        0.50      3.14 o
  -1  15  11        0.66        3.14      3.69 o
   0  15  11        0.05       -2.06      3.51 o
   1  15  11        5.59        3.33      3.75 o
  -2  16  11        0.06        1.89      5.11 o
  -1  16  11        0.00        1.98      3.63 o
   0  16  11        0.07       -2.55      3.58 o
  -1  17  11        0.02        0.40      3.70 o
  -4   0  12        0.22        7.24      6.78 o
  -3   0  12        4.44        5.43      6.54 o
  -2   0  12       32.32       43.78      6.15 o
  -1   0  12        8.08       -2.58      5.60 o
   0   0  12       18.84       31.70      9.11 o
   1   0  12        7.72        4.11      4.11 o
   2   0  12       27.75       25.33      4.64 o
  -4   1  12        0.39        1.23      4.48 o
  -3   1  12        1.35        6.33      4.71 o
  -2   1  12        0.02       -1.17      2.81 o
  -1   1  12        0.08       -0.54      3.96 o
   0   1  12        7.51        6.38      7.32 o
   1   1  12        0.68        0.43      3.40 o
   2   1  12       11.00       11.17      2.74 o
  -4   2  12        0.08       -3.05      4.31 o
  -3   2  12       19.52       17.56      3.46 o
  -2   2  12       42.28       48.50      4.36 o
  -1   2  12        0.59        0.39      4.11 o
   0   2  12       17.99       16.60      7.65 o
   1   2  12        2.84       -3.24      3.24 o
   2   2  12        0.21       -0.52      2.17 o
  -4   3  12        5.89        8.90      5.10 o
  -3   3  12       45.48       52.50      5.40 o
  -2   3  12        0.28       -1.30      3.19 o
  -1   3  12        2.15       -1.11      3.95 o
   0   3  12        0.50       -2.62      3.61 o
   1   3  12        9.54       14.12      3.99 o
   2   3  12        0.49        0.45      4.13 o
  -4   4  12        0.88       -0.79      5.54 o
  -3   4  12       17.28       17.48      3.98 o
  -2   4  12        0.56       -2.45      3.09 o
  -1   4  12        1.43       -3.15      4.61 o
   0   4  12        3.19        6.00      4.01 o
   1   4  12        0.05        0.60      4.40 o
   2   4  12        1.92        4.97      3.63 o
  -4   5  12        9.31        6.83      5.24 o
  -3   5  12        0.88        0.73      3.18 o
  -2   5  12       32.91       30.76      5.90 o
  -1   5  12        0.39       -2.98      2.98 o
   0   5  12        0.09        3.05      3.53 o
   1   5  12        1.00        3.44      3.52 o
   2   5  12        9.59        6.80      4.01 o
  -4   6  12        0.24       -2.54      8.49 o
  -3   6  12        0.00       -2.59      3.14 o
  -2   6  12        1.98        3.14      3.30 o
  -1   6  12        0.83        1.36      3.24 o
   0   6  12        4.25       -2.03      3.70 o
   1   6  12        5.24        4.52      3.50 o
   2   6  12        0.94        6.49      4.09 o
  -4   7  12        0.06       -1.12      4.76 o
  -3   7  12        1.07        2.10      3.37 o
  -2   7  12        0.04        0.26      2.74 o
  -1   7  12        1.84       -1.62      3.34 o
   0   7  12        2.69        5.45      3.78 o
   1   7  12        2.34        3.71      3.47 o
   2   7  12       21.12       22.45     10.55 o
  -4   8  12       11.56       19.93      6.23 o
  -3   8  12        0.88       -0.18      3.31 o
  -2   8  12        1.16       -2.64      2.70 o
  -1   8  12        5.72        6.83      3.68 o
   0   8  12       63.14       56.54      8.88 o
   1   8  12        5.08       -0.29      3.55 o
   2   8  12        5.40        6.55      8.33 o
  -4   9  12        0.41        3.37      5.45 o
  -3   9  12        0.05        2.26      3.60 o
  -2   9  12        9.41       10.04      3.31 o
  -1   9  12        4.91        2.91      3.56 o
   0   9  12        6.73        3.97      4.45 o
   1   9  12        0.46       -1.45      4.45 o
  -3  10  12        0.11       -3.04      3.69 o
  -2  10  12        0.22        3.02      3.48 o
  -1  10  12        3.55        8.16      3.86 o
   0  10  12        6.33        1.93      3.90 o
   1  10  12        1.34       -1.81      3.23 o
  -3  11  12        4.28        4.33      4.01 o
  -2  11  12        0.55       -3.11      3.11 o
  -1  11  12        3.48        0.43      3.45 o
   0  11  12        2.53        4.92      3.79 o
   1  11  12        1.45        6.17      3.58 o
  -3  12  12        0.06       -2.07      3.62 o
  -2  12  12        0.98        1.94      3.56 o
  -1  12  12        3.33        6.52      3.88 o
   0  12  12        8.73        5.07      6.56 o
   1  12  12        0.00        4.06      3.68 o
  -3  13  12        0.07       -5.01      7.32 o
  -2  13  12        0.10        2.77      3.54 o
  -1  13  12        2.98        0.77      3.66 o
   0  13  12       19.25       15.06      4.56 o
  -2  14  12        0.05        0.17      3.48 o
  -1  14  12        0.97        0.92      3.71 o
   0  14  12        0.95       -2.36      7.42 o
  -1  15  12        1.68        5.61      4.05 o
  -4   1  13        0.43       -4.42      4.42 o
  -3   1  13        7.75        5.31      3.31 o
  -2   1  13       10.76       12.76      4.79 o
  -1   1  13        4.38        4.27      5.19 o
   0   1  13        0.66        4.40      4.99 o
   1   1  13        0.85       -0.09      3.01 o
  -4   2  13        1.65        4.04      5.42 o
  -3   2  13        0.42       -2.93      3.15 o
  -2   2  13       11.16       14.36      4.95 o
  -1   2  13        2.53       -1.49      4.49 o
   0   2  13        1.53       -4.31      4.31 o
   1   2  13        4.15       -0.52      5.62 o
  -4   3  13        0.35       -1.71      4.96 o
  -3   3  13       12.54       16.21      4.50 o
  -2   3  13        0.00       -3.96      3.96 o
  -1   3  13        0.11       -5.47      5.47 o
   0   3  13        0.10       -4.39      8.41 o
   1   3  13        0.25       -3.17      3.17 o
  -4   4  13        6.07        4.70      5.61 o
  -3   4  13        2.46        0.62      5.16 o
  -2   4  13        0.02       -1.12      4.26 o
  -1   4  13        0.39       -5.91      5.91 o
   0   4  13        6.41        4.43      3.99 o
   1   4  13        0.07       -4.94      4.94 o
  -4   5  13        2.32        2.10      7.61 o
  -3   5  13        4.49       15.44      4.83 o
  -2   5  13        7.28        6.28      4.66 o
  -1   5  13        0.19       -0.10      3.62 o
   0   5  13        7.14        5.79      4.10 o
   1   5  13        0.06       -0.48      3.57 o
  -3   6  13        7.10        6.05      8.69 o
  -2   6  13        1.84       -3.21      3.21 o
  -1   6  13        2.19        0.12      5.09 o
   0   6  13        0.58       -1.44      3.74 o
   1   6  13        0.00        0.24      3.72 o
  -3   7  13        1.95       -3.47      3.47 o
  -2   7  13        7.38        3.72      3.41 o
  -1   7  13        1.25        3.19      3.60 o
   0   7  13        3.43        4.15      3.74 o
   1   7  13       11.11       16.32      5.27 o
  -3   8  13        0.92        7.44      4.08 o
  -2   8  13        0.01        5.66      3.73 o
  -1   8  13       16.78       20.80      5.41 o
   0   8  13        0.82       -2.47      3.79 o
   1   8  13        5.41        7.21      3.97 o
  -3   9  13        0.61       -0.81      5.19 o
  -2   9  13        8.11       11.19      3.92 o
  -1   9  13       14.25       15.99      4.42 o
   0   9  13        0.84        3.95      5.76 o
  -2  10  13        0.08       -1.18      4.30 o
  -1  10  13        6.12        5.23      4.03 o
   0  10  13       26.71       26.01      4.99 o
  -2  11  13        0.02       -2.71      5.05 o
  -1  11  13        0.02        3.94      3.96 o
   0  11  13        2.28        3.92      7.44 o
  -2  12  13        3.70        2.91      5.64 o
  -1  12  13        8.10        7.38      4.15 o
  -2   0  14        0.79       -2.97      6.54 o
  -1   0  14       12.84        4.14      7.52 o
   0   0  14       10.57        7.08      8.46 o
  -3   1  14        4.81        3.14      4.83 o
  -2   1  14        2.49       -3.15      4.59 o
  -1   1  14        4.33       -0.18      5.01 o
   0   1  14        0.08        3.31      4.19 o
  -3   2  14       12.24       10.15      5.46 o
  -2   2  14        0.04       -2.50      5.06 o
  -1   2  14        0.13       -0.84      4.78 o
   0   2  14        0.05       -1.76      3.96 o
  -3   3  14        6.42       -4.05      5.17 o
  -2   3  14        3.41       -0.91      4.56 o
  -1   3  14        0.32        4.38      5.18 o
   0   3  14        5.04        6.36      4.28 o
  -3   4  14        0.18       -4.75      5.27 o
  -2   4  14        0.39       -4.21      4.21 o
  -1   4  14        6.29       -0.72      3.79 o
   0   4  14        1.09        4.28      4.31 o
  -2   5  14        1.88        0.25      4.83 o
  -1   5  14        0.03        0.68      3.89 o
   0   5  14        6.47        7.47      6.45 o
  -2   6  14        0.01        0.77      3.83 o
  -1   6  14        1.69        3.41      4.02 o
   0   6  14        0.15       -2.35      3.82 o
  -2   7  14        0.23       -0.27      3.69 o
  -1   7  14        0.42       -3.21      3.92 o
   0   7  14        3.60        9.87      6.18 o
  -2   8  14        2.35        5.11      4.91 o
  -1   8  14       10.95        3.06      5.78 o
 
